# Supplementary material for: Role of MUC5B during Group B Streptococcal Vaginal Colonization
Source: mBio. 2022 Mar 24;13(2):e00039-22. doi: 10.1128/mbio.00039-22 (PMC9040740; doi:10.1128/mbio.00039-22)
Supplement: TABLE S1 [file mbio.00039-22-st001.xlsx]

## Sheet: Complete MUC5B RNAseq data
Locus tag	SAN Number	Gene Name	Function	Log2 FC EdgeR	Inverse Log2 EdgeR	EdgeR Fold Change	EdgeR p Value	Log2 FC Deseq2	Inverse Log2 Deseq2	Deseq2 Fold Change	Deseq2 p Value	Mean Fold Change
RS00330	SAN_0042	-	carbohydrate ABC transporter substrate-binding protein	-1.15756	1.15756	2.2308	3.62244e-07	-1.04981	1.04981	2.07025	9.96072e-05	2.15053
RS00430	SAN_0074	-	bifunctional acetaldehyde-CoA/alcohol dehydrogenase	-2.92108	2.92108	7.57411	5.86304e-93	-2.8358	2.8358	7.13939	4.51717e-91	7.35675
RS00435	SAN_0077	adhP	alcohol dehydrogenase AdhP	-1.33733	1.33733	2.52684	2.12546e-16	-1.28315	1.28315	2.4337	6.47381e-14	2.48027
RS00725	SAN_0119	hrcA	heat-inducible transcriptional repressor HrcA	-1.80934	1.80934	3.50481	8.40727e-26	-1.7368	1.7368	3.33295	3.42744e-25	3.41888
RS00730	SAN_0120	grpE	nucleotide exchange factor GrpE	-1.36698	1.36698	2.5793	1.04109e-14	-1.30715	1.30715	2.47453	1.45512e-13	2.52691
RS01200	SAN_0223	-	murein hydrolase transporter LrgA	-1.39034	1.39034	2.62141	0.000228428	-1.04174	1.04174	2.05871	0.013527	2.34006
RS01205	SAN_0224	lrgB	antiholin-like protein LrgB	-1.40455	1.40455	2.64736	5.29503e-05	-1.13766	1.13766	2.20024	0.0019837	2.4238
RS01235	SAN_0231	treB	PTS trehalose transporter subunit IIBC	-1.24162	1.24162	2.36464	3.02281e-21	-1.21192	1.21192	2.31646	2.04699e-20	2.34055
RS01240	SAN_0232	treC	alpha%2Calpha-phosphotrehalase	-1.19037	1.19037	2.28212	7.61653e-08	-1.12544	1.12544	2.18168	2.69379e-08	2.2319
RS01250	SAN_0260	-	PTS sugar transporter subunit IIB	-1.34108	1.34108	2.5334	4.80205e-09	-1.21457	1.21457	2.32071	3.2725e-06	2.42706
RS01255	SAN_0235	-	PTS ascorbate transporter subunit IIC	-1.32749	1.32749	2.50965	2.35711e-26	-1.29558	1.29558	2.45476	2.82306e-23	2.4822
RS01260	SAN_0236	-	transketolase	-1.18607	1.18607	2.27532	6.40884e-11	-1.13156	1.13156	2.19096	8.04375e-10	2.23314
RS01265	SAN_0237	-	transketolase	-1.32519	1.32519	2.50566	1.60924e-08	-1.24643	1.24643	2.37253	2.85514e-09	2.4391
RS01310	SAN_0265	rlmB	23S rRNA guanosine2251-2-O-methyltransferase RlmB	-1.04304	1.04304	2.06056	1.81763e-12	-1.00663	1.00663	2.00921	3.7774e-10	2.03489
RS01315	SAN_0266	-	hypothetical protein	-1.18587	1.18587	2.275	7.51793e-15	-1.14218	1.14218	2.20714	3.67626e-12	2.24107
RS01550	SAN_0280	-	hypothetical protein	-1.6974	1.6974	3.24315	5.48458e-29	-1.63575	1.63575	3.10749	2.22535e-24	3.17532
RS01555	SAN_0281	-	RNA polymerase sigma factor	-1.52857	1.52857	2.88499	6.00354e-15	-1.43166	1.43166	2.69756	1.35286e-11	2.79128
RS01560	-	-	lipoprotein	-1.98148	1.98148	3.94899	0.000337956	-0.996905	0.996905	1.99571	0.0461268	2.97235
RS01565	SAN_0283	-	TetR/AcrR family transcriptional regulator	-2.33054	2.33054	5.02992	1.64645e-29	-2.17554	2.17554	4.51754	2.29053e-24	4.77373
RS01570	SAN_0287	-	ABC transporter permease	-3.37943	3.37943	10.4067	1.65308e-50	-3.13189	3.13189	8.7658	6.14049e-46	9.58623
RS01575	SAN_0288	-	ABC transporter ATP-binding protein	-3.02379	3.02379	8.13302	6.75028e-31	-2.71574	2.71574	6.56931	5.99219e-26	7.35116
RS01630	SAN_0299	glpK	glycerol kinase GlpK	-1.25249	1.25249	2.38253	4.91223e-24	-1.22214	1.22214	2.33292	2.04699e-20	2.35772
RS01635	SAN_0300	glpO	type 1 glycerol-3-phosphate oxidase	-1.14075	1.14075	2.20496	8.18997e-20	-1.11293	1.11293	2.16284	3.56844e-17	2.1839
RS01640	SAN_0301	-	aquaporin family protein	-1.26813	1.26813	2.40849	1.56637e-18	-1.22596	1.22596	2.33911	3.79605e-15	2.3738
RS02690	SAN_0559	nth	endonuclease III	-1.32999	1.32999	2.51401	2.60693e-24	-1.29252	1.29252	2.44955	8.95766e-20	2.48178
RS02790	SAN_0580	-	ATP-dependent Clp protease ATP-binding subunit	-1.35196	1.35196	2.55258	8.30853e-33	-1.3284	1.3284	2.51124	2.01647e-33	2.53191
RS03520	SAN_0772	-	glucuronate isomerase	-1.4704	1.4704	2.77098	8.35296e-12	-1.34826	1.34826	2.54604	8.13936e-08	2.65851
RS03525	SAN_0773	uxuA	mannonate dehydratase	-1.32853	1.32853	2.51146	9.2465e-08	-1.17504	1.17504	2.258	7.73205e-05	2.38473
RS03585	SAN_0785	-	peptidase	-1.38867	1.38867	2.61837	1.93116e-22	-1.34996	1.34996	2.54905	4.52484e-22	2.58371
RS03750	SAN_0837	-	riboflavin synthase	-1.08822	1.08822	2.12611	0.000118048	-0.950141	0.950141	1.93206	0.00302177	2.02909
RS03775	SAN_0842	-	histidine phosphatase family protein	-1.12484	1.12484	2.18077	3.84006e-14	-1.08588	1.08588	2.12267	1.13928e-11	2.15172
RS03785	SAN_0844	-	NAD-dependent epimerase/dehydratase family protein	-1.78086	1.78086	3.4363	7.99575e-08	-1.59363	1.59363	3.01809	4.04137e-09	3.2272
RS04245	SAN_0949	-	sugar translocase	-1.1184	1.1184	2.17107	8.70776e-06	-0.99605	0.99605	1.99453	0.000596689	2.0828
RS04535	SAN_1016	-	cation-transporting P-type ATPase	-1.61401	1.61401	3.06102	3.83641e-41	-1.58217	1.58217	2.9942	9.18888e-42	3.02761
RS04540	SAN_1017	-	DUF2974 domain-containing protein	-1.1013	1.1013	2.14548	1.70751e-12	-1.06049	1.06049	2.08564	1.54682e-10	2.11556
RS04825	SAN_1085	-	peptidase S41	-1.2843	1.2843	2.43563	0.000357197	-0.929598	0.929598	1.90475	0.0352812	2.17019
RS04965	-	-	type I restriction endonuclease subunit S	-1.21769	1.21769	2.32574	8.72848e-12	-1.16172	1.16172	2.23725	3.00113e-10	2.28149
RS05085	SAN_1150	-	hypothetical protein	-1.08967	1.08967	2.12825	1.50347e-13	-1.05589	1.05589	2.079	2.02593e-12	2.10363
RS05090	SAN_1151	-	hypothetical protein	-1.09163	1.09163	2.13114	3.72984e-12	-1.05501	1.05501	2.07773	1.27487e-11	2.10444
RS05095	SAN_1152	essC	type VII secretion protein EssC	-1.15321	1.15321	2.22409	3.04786e-16	-1.12113	1.12113	2.17517	1.94981e-15	2.19963
RS05100	SAN_1153	essB	type VII secretion protein EssB	-1.21687	1.21687	2.32442	3.71436e-13	-1.17168	1.17168	2.25274	7.35562e-13	2.28858
RS05105	SAN_1154	-	hypothetical protein	-1.32358	1.32358	2.50286	7.72915e-10	-1.2421	1.2421	2.36542	5.13251e-09	2.43414
RS05110	SAN_1155	essA	type VII secretion protein EssA	-1.19039	1.19039	2.28214	2.31619e-14	-1.14555	1.14555	2.21231	5.15206e-12	2.24722
RS05115	SAN_1156	-	ABC transporter permease	-1.24257	1.24257	2.36619	1.29774e-18	-1.20824	1.20824	2.31056	6.38453e-18	2.33838
RS05120	SAN_1158	-	hypothetical protein	-1.14874	1.14874	2.2172	1.79081e-18	-1.11547	1.11547	2.16666	2.36873e-14	2.19193
RS05125	SAN_1159	-	hypothetical protein	-1.07638	1.07638	2.10874	1.99302e-10	-1.0293	1.0293	2.04103	1.27191e-08	2.07489
RS05130	SAN_1160	-	carbamoyl-phosphate synthase large subunit	-1.10765	1.10765	2.15494	4.1969e-13	-1.07236	1.07236	2.10288	1.49682e-12	2.12891
RS05520	SAN_1246	-	NAD-dependent succinate-semialdehyde dehydrogenase	-1.05188	1.05188	2.07323	3.92035e-14	-1.02421	1.02421	2.03385	1.33759e-13	2.05354
RS05570	-	-	Asp23/Gls24 family envelope stress response protein	-1.49904	1.49904	2.82655	2.88288e-37	-1.46995	1.46995	2.77012	5.72986e-37	2.79834
RS05575	-	-	CsbD family protein	-1.26104	1.26104	2.39668	1.38315e-25	-1.23532	1.23532	2.35433	6.11252e-25	2.37551
RS05580	-	-	Asp23/Gls24 family envelope stress response protein	-1.19934	1.19934	2.29634	3.89623e-22	-1.173	1.173	2.25481	4.10167e-21	2.27558
RS05585	-	-	DUF2273 domain-containing protein	-1.18376	1.18376	2.27168	2.22184e-21	-1.15762	1.15762	2.2309	2.0101e-20	2.25129
RS05590	SAN_1262	amaP	alkaline shock response membrane anchor protein AmaP	-1.11801	1.11801	2.17047	2.18572e-20	-1.09459	1.09459	2.13553	2.10359e-19	2.153
RS05595	-	-	GlsB/YeaQ/YmgE family stress response membrane protein	-1.02253	1.02253	2.03148	1.41891e-13	-0.994362	0.994362	1.9922	1.64412e-12	2.01184
RS05610	SAN_1266	-	PaaI family thioesterase	-1.44236	1.44236	2.71765	1.82025e-10	-1.36461	1.36461	2.57506	4.86801e-12	2.64636
RS06190	SAN_1392	-	ATP-dependent Clp protease ATP-binding subunit	-2.19428	2.19428	4.57662	2.26186e-26	-2.08905	2.08905	4.25469	1.27721e-30	4.41565
RS06415	SAN_1449	-	YSIRK-type signal peptide-containing protein	-1.74126	1.74126	3.34326	3.64767e-49	-1.70852	1.70852	3.26826	5.40856e-51	3.30576
RS06750	SAN_1515	-	sortase	-1.1971	1.1971	2.29278	6.5208e-17	-1.15744	1.15744	2.23061	1.04941e-13	2.26169
RS06755	SAN_1516	-	hypothetical protein	-1.08728	1.08728	2.12474	5.14631e-12	-1.04534	1.04534	2.06385	7.64083e-10	2.09429
RS06760	SAN_1517	-	class C sortase	-1.15298	1.15298	2.22372	3.4922e-17	-1.11756	1.11756	2.1698	1.28895e-13	2.19676
RS06765	SAN_1518	-	LPXTG cell wall anchor domain-containing protein	-1.12513	1.12513	2.18121	3.81777e-15	-1.09079	1.09079	2.12991	3.64991e-13	2.15556
RS06770	SAN_1519	-	LPXTG cell wall anchor domain-containing protein	-1.06022	1.06022	2.08525	5.53439e-20	-1.03958	1.03958	2.05563	2.26059e-18	2.07044
RS07055	SAN_1583	-	aldo/keto reductase	-1.34599	1.34599	2.54205	4.60154e-18	-1.30372	1.30372	2.46864	3.97271e-18	2.50534
RS07185	SAN_1610	-	oleate hydratase	-1.71503	1.71503	3.28303	1.36523e-26	-1.65866	1.65866	3.15724	1.10806e-27	3.22013
RS07310	SAN_1641	-	metal-dependent transcriptional regulator	-1.26496	1.26496	2.4032	8.00786e-19	-1.22852	1.22852	2.34326	1.04671e-17	2.37323
RS08045	SAN_1815	-	PTS beta-glucoside transporter subunit IIBCA	-1.83029	1.83029	3.55609	3.67045e-22	-1.74359	1.74359	3.34867	1.53967e-21	3.45238
RS08050	SAN_1816	-	sucrose-6-phosphate hydrolase	-1.33337	1.33337	2.51991	9.31808e-10	-1.25987	1.25987	2.39475	3.21171e-10	2.45733
RS08550	SAN_1939	-	phosphoketolase family protein	-1.56322	1.56322	2.95514	3.46236e-15	-1.47035	1.47035	2.7709	8.29931e-13	2.86302
RS08555	SAN_1940	-	L-ascorbate 6-phosphate lactonase	-1.05822	1.05822	2.08236	4.61806e-16	-1.03063	1.03063	2.04292	6.10123e-14	2.06264
RS08590	SAN_1947	-	hypothetical protein	-1.92763	1.92763	3.80429	0.000353253	-1.0107	1.0107	2.01488	0.0426216	2.90959
RS08600	SAN_1949	-	fructose-6-phosphate aldolase	-1.92244	1.92244	3.79063	3.03655e-10	-1.73389	1.73389	3.32623	3.97358e-11	3.55843
RS08605	SAN_1950	-	L-ribulose-5-phosphate 4-epimerase	-1.65751	1.65751	3.15471	3.52566e-08	-1.44184	1.44184	2.71667	2.01154e-06	2.93569
RS08610	SAN_1951	-	L-ribulose-5-phosphate 3-epimerase	-1.29848	1.29848	2.45969	8.94247e-06	-1.15266	1.15266	2.22324	6.73311e-05	2.34147
RS08615	SAN_1952	-	3-dehydro-L-gulonate-6-phosphate decarboxylase	-1.59235	1.59235	3.01539	6.86876e-11	-1.40135	1.40135	2.64149	1.45965e-06	2.82844
RS08620	SAN_1953	-	PTS ascorbate transporter subunit IIA	-2.05676	2.05676	4.1605	3.83315e-20	-1.85257	1.85257	3.61142	8.85083e-13	3.88596
RS08625	SAN_1954	-	PTS sugar transporter subunit IIB	-1.83995	1.83995	3.57997	5.87068e-39	-1.78689	1.78689	3.4507	3.27539e-36	3.51534
RS08630	SAN_1955	-	PTS sugar transporter subunit IIC	-1.30305	1.30305	2.4675	1.63281e-12	-1.24938	1.24938	2.37739	4.23276e-13	2.42244
RS08795	SAN_1993	-	PTS system mannose/fructose/N-acetylgalactosamine-transporter subunit IIB	-1.22124	1.22124	2.33146	3.69658e-06	-1.05944	1.05944	2.08413	0.00106887	2.2078
RS08835	SAN_2002	-	nitroreductase family protein	-1.04892	1.04892	2.06898	2.13316e-13	-1.01436	1.01436	2.02	1.06839e-10	2.04449
RS09965	SAN_2274	-	GHKL domain-containing protein	-1.37561	1.37561	2.59478	2.68628e-20	-1.32865	1.32865	2.51167	5.06891e-17	2.55323
RS09970	SAN_2275	-	response regulator	-1.12074	1.12074	2.17459	3.11922e-06	-1.01871	1.01871	2.02611	0.00011501	2.10035
RS10085	SAN_2308	-	Bro-N domain-containing protein	-3.25345	3.25345	9.53645	2.89123e-07	-1.49639	1.49639	2.82135	0.00142946	6.1789
RS10275	SAN_0471	argF	ornithine carbamoyltransferase	-1.09485	1.09485	2.1359	1.40737e-24	-1.07714	1.07714	2.10985	7.53476e-24	2.12288
RS10280	SAN_0472	arcD	arginine-ornithine antiporter	-1.25561	1.25561	2.38767	1.13686e-30	-1.23504	1.23504	2.35388	1.16671e-30	2.37078
RS10285	SAN_0473	arcC	carbamate kinase	-1.1567	1.1567	2.22947	1.81275e-15	-1.1241	1.1241	2.17966	4.23801e-15	2.20457
RS10620	-	-	hypothetical protein	-1.07215	1.07215	2.10256	4.64858e-10	-1.02914	1.02914	2.0408	2.22273e-09	2.07168
RS10905	-	-	hypothetical protein	-1.08601	1.08601	2.12287	6.4133e-09	-1.01873	1.01873	2.02613	1.92951e-06	2.0745
RS00905	SAN_0163	-	Asp23/Gls24 family envelope stress response protein	1.02703	-1.02703	0.490718	5.85516e-09	0.980287	-0.980287	0.506879	2.09546e-07	0.498798
RS00950	SAN_0174	mecA	adaptor protein MecA	1.06762	-1.06762	0.477106	8.59364e-11	1.02361	-1.02361	0.491884	8.37859e-09	0.484495
RS01820	SAN_0350	-	guanylate kinase	1.23014	-1.23014	0.426275	2.21938e-11	1.17258	-1.17258	0.443627	3.29449e-10	0.434951
RS02085	SAN_0407	-	Cof-type HAD-IIB family hydrolase	1.26375	-1.26375	0.41646	8.22537e-14	1.20774	-1.20774	0.432947	3.9853e-11	0.424704
RS02105	SAN_0411	tsaE	tRNA adenosine37-N6-threonylcarbamoyltransferase complex ATPase subunit type 1 TsaE	1.17252	-1.17252	0.443646	7.03921e-10	1.10016	-1.10016	0.466466	5.18322e-07	0.455056
RS02110	SAN_0412	-	GNAT family N-acetyltransferase	1.24533	-1.24533	0.42181	9.38268e-11	1.17872	-1.17872	0.441744	4.41872e-09	0.431777
RS02420	SAN_0506	nrdF	class 1b ribonucleoside-diphosphate reductase subunit beta	1.45025	-1.45025	0.365959	3.68471e-21	1.39669	-1.39669	0.379799	2.89379e-17	0.372879
RS02425	SAN_0507	nrdI	class Ib ribonucleoside-diphosphate reductase assembly flavoprotein NrdI	1.14971	-1.14971	0.450717	5.58492e-10	1.08408	-1.08408	0.471693	2.24302e-07	0.461205
RS02600	SAN_0540	-	aspartate--ammonia ligase	1.29594	-1.29594	0.407272	3.81361e-14	1.24357	-1.24357	0.422326	4.79509e-13	0.414799
RS02795	SAN_0581	-	DUF1797 family protein	1.39739	-1.39739	0.379615	4.61257e-18	1.34312	-1.34312	0.394168	2.73013e-15	0.386892
RS03375	SAN_0727	-	hypothetical protein	1.15573	-1.15573	0.448839	0.000939647	0.859892	-0.859892	0.550994	0.0494023	0.499916
RS03425	SAN_0739	-	ABC transporter permease	2.5603	-2.5603	0.16954	6.41861e-05	1.08339	-1.08339	0.471919	0.0278406	0.32073
RS03630	SAN_0794	-	ribonuclease III	1.20061	-1.20061	0.435091	5.04419e-06	1.0767	-1.0767	0.474113	0.000132346	0.454602
RS03715	-	-	DUF3270 family protein	1.02483	-1.02483	0.491469	1.7253e-18	1.00597	-1.00597	0.497935	1.37919e-17	0.494702
RS03895	SAN_0873	-	DEAD/DEAH box helicase	1.05499	-1.05499	0.4813	8.70539e-13	1.02385	-1.02385	0.491802	5.09323e-12	0.486551
RS04545	SAN_1018	-	CatB-related O-acetyltransferase	1.12141	-1.12141	0.459645	9.00689e-09	1.0621	-1.0621	0.478935	1.15001e-07	0.46929
RS04595	-	-	alkylphosphonate utilization protein	1.11951	-1.11951	0.460251	1.165e-08	1.04476	-1.04476	0.484727	5.28302e-06	0.472489
RS04875	SAN_1099	-	putative DNA-binding protein	1.48362	-1.48362	0.357592	6.09673e-11	1.36209	-1.36209	0.389017	3.08552e-08	0.373304
RS05295	SAN_1196	-	thymidine kinase	1.15351	-1.15351	0.44953	3.18751e-08	1.07571	-1.07571	0.474437	2.34508e-06	0.461983
RS05430	SAN_1225	-	HAD family hydrolase	1.19645	-1.19645	0.436347	4.86336e-08	1.09448	-1.09448	0.468305	2.49688e-05	0.452326
RS06135	SAN_1377	-	site-specific integrase	1.02875	-1.02875	0.490135	3.45677e-18	1.00447	-1.00447	0.498454	5.93763e-14	0.494295
RS06215	SAN_1400	-	TetR/AcrR family transcriptional regulator	1.15148	-1.15148	0.450163	0.000456102	0.885111	-0.885111	0.541446	0.0375305	0.495804
RS06255	SAN_1410	-	DUF1836 domain-containing protein	1.33378	-1.33378	0.396728	5.21588e-18	1.29204	-1.29204	0.408373	2.81234e-17	0.40255
RS06465	-	-	30S ribosomal protein S16	1.03466	-1.03466	0.488132	1.5185e-17	1.00949	-1.00949	0.496723	8.77675e-14	0.492427
RS06620	SAN_1489	-	type I 3-dehydroquinate dehydratase	1.06065	-1.06065	0.479416	1.2584e-16	1.03303	-1.03303	0.488682	2.07643e-13	0.484049
RS06625	SAN_1490	-	class I SAM-dependent rRNA methyltransferase	1.26925	-1.26925	0.414875	8.26505e-23	1.23469	-1.23469	0.424932	3.93449e-18	0.419904
RS07170	SAN_1607	-	NUDIX domain-containing protein	1.22953	-1.22953	0.426455	1.42826e-05	1.04636	-1.04636	0.484187	0.00196364	0.455321
RS07175	SAN_1608	-	DUF4037 domain-containing protein	1.03444	-1.03444	0.488204	8.87241e-07	0.970501	-0.970501	0.510329	8.95001e-06	0.499266
RS07180	SAN_1609	phoH	phosphate starvation-inducible protein PhoH	1.09185	-1.09185	0.469159	1.1553e-11	1.04967	-1.04967	0.483079	1.19168e-09	0.476119
RS07395	SAN_1660	-	polyphosphate polymerase domain-containing protein	1.77268	-1.77268	0.292665	0.00211972	1.0029	-1.0029	0.498996	0.0425536	0.39583
RS07840	SAN_1768	dhaS	dihydroxyacetone kinase transcriptional activator DhaS	1.49839	-1.49839	0.353948	5.25976e-09	1.35253	-1.35253	0.391605	4.36546e-07	0.372777
RS08175	SAN_1847	-	ribonuclease HIII	1.46401	-1.46401	0.362483	1.1467e-10	1.36674	-1.36674	0.387766	4.36647e-10	0.375125
RS08355	SAN_1889	-	DUF1447 family protein	1.78449	-1.78449	0.290279	1.51942e-14	1.63598	-1.63598	0.321752	1.78544e-11	0.306016
RS09065	SAN_2052	-	alanine racemase	1.19017	-1.19017	0.438253	1.03576e-07	1.07095	-1.07095	0.476006	0.00013991	0.457129
RS09125	SAN_2077	pstB	phosphate ABC transporter ATP-binding protein	2.01569	-2.01569	0.247296	0.00021083	1.02321	-1.02321	0.492021	0.0401244	0.369658
RS09645	SAN_2207	-	YSIRK-type signal peptide-containing protein	1.35012	-1.35012	0.392259	4.22947e-06	1.23178	-1.23178	0.425792	1.26662e-06	0.409026
RS09830	-	-	cold-shock protein	1.75692	-1.75692	0.29588	4.57867e-38	1.71333	-1.71333	0.304955	2.82506e-38	0.300417
RS10020	SAN_2293	-	DUF4065 domain-containing protein	1.28399	-1.28399	0.410659	3.84288e-10	1.20853	-1.20853	0.432708	7.24795e-09	0.421684
RS10300	SAN_0476	-	YitT family protein	1.15978	-1.15978	0.447581	2.21819e-12	1.11246	-1.11246	0.462504	2.64355e-10	0.455042
RS10340	SAN_0481	-	ParB/RepB/Spo0J family partition protein	1.10065	-1.10065	0.466306	6.13482e-09	1.04615	-1.04615	0.484257	7.22342e-08	0.475281
RS10945	-	-	hypothetical protein	1.47518	-1.47518	0.359689	7.44562e-06	1.12531	-1.12531	0.458405	0.00577943	0.409047
RS10545	-	-	hypothetical protein	-3.30356	3.30356	9.87348	0.0299542	-0.28949	0.28949	1.22221	NA	5.54785
RS09250	SAN_2111	-	hypothetical protein	-3.30241	3.30241	9.8656	0.0299994	-0.258501	0.258501	1.19624	NA	5.53092
RS10585	-	-	hypothetical protein	-2.78923	2.78923	6.91263	0.0756769	-0.179851	0.179851	1.13277	NA	4.0227
RS10835	-	-	hypothetical protein	-2.23851	2.23851	4.71909	0.0156463	-0.539862	0.539862	1.45383	NA	3.08646
RS03400	SAN_0732	-	M13 family metallopeptidase	-2.07446	2.07446	4.21186	0.0273683	-0.478842	0.478842	1.39362	NA	2.80274
RS00350	SAN_0046	-	DUF624 domain-containing protein	-1.80566	1.80566	3.49589	0.0135595	-0.711485	0.711485	1.63749	0.169442	2.56669
RS08990	SAN_2038	-	adhesion protein	-2.19794	2.19794	4.58823	0.0575544	-0.312784	0.312784	1.2421	NA	2.91517
RS01350	SAN_2356	-	hypothetical protein	-1.66925	1.66925	3.18049	0.00771797	-0.723115	0.723115	1.65074	0.166928	2.41562
RS09225	SAN_2106	-	CHAP domain-containing protein	-1.89338	1.89338	3.71505	0.0496801	-0.4467	0.4467	1.36292	NA	2.53898
RS10525	-	-	hypothetical protein	-1.98532	1.98532	3.9595	0.207862	-0.0912968	0.0912968	1.06533	NA	2.51242
RS11060	-	-	hypothetical protein	-1.98532	1.98532	3.9595	0.207862	-0.0912968	0.0912968	1.06533	NA	2.51242
RS04070	-	-	hypothetical protein	-1.98461	1.98461	3.95757	0.207939	-0.0905518	0.0905518	1.06478	NA	2.51117
RS04720	-	-	hypothetical protein	-1.98461	1.98461	3.95757	0.207939	-0.0905518	0.0905518	1.06478	NA	2.51117
RS00360	SAN_0048	-	ROK family protein	-1.31517	1.31517	2.48832	0.00768393	-0.744131	0.744131	1.67496	0.154861	2.08164
RS03495	SAN_0767	-	glucuronide permease	-1.67961	1.67961	3.2034	0.0959484	-0.317279	0.317279	1.24598	NA	2.22469
RS09930	SAN_2267	-	site-specific integrase	-1.00203	1.00203	2.00281	1.4779e-16	-0.98097	0.98097	1.97379	9.09535e-16	1.9883
RS08785	SAN_1991	-	PTS mannose/fructose/sorbose transporter family subunit IID	-1.03062	1.03062	2.04291	1.07371e-05	-0.945843	0.945843	1.92631	0.000215792	1.98461
RS10840	SAN_2166	-	IS3-like element IS861 family transposase	-1.21234	1.21234	2.31714	0.106776	-0.754038	0.754038	1.68651	0.0391452	2.00182
RS01245	SAN_0233	-	BglG family transcription antiterminator	-0.994755	0.994755	1.99274	5.80728e-14	-0.969395	0.969395	1.95802	8.85832e-13	1.97538
RS03700	SAN_0825	-	prolipoprotein diacylglyceryl transferase	-0.98056	0.98056	1.97323	4.68842e-18	-0.96266	0.96266	1.9489	2.92376e-17	1.96107
RS03695	SAN_0824	-	HPr kinase/phosphorylase	-0.973909	0.973909	1.96416	2.06114e-15	-0.952763	0.952763	1.93558	2.04112e-14	1.94987
RS03395	SAN_0731	-	peptidase M13	-1.40705	1.40705	2.65194	0.0334772	-0.518735	0.518735	1.4327	NA	2.04232
RS08380	SAN_1894	-	aromatic acid exporter family protein	-0.973658	0.973658	1.96381	8.5911e-09	-0.932262	0.932262	1.90827	1.95247e-07	1.93604
RS03705	SAN_0826	-	DUF948 domain-containing protein	-0.959577	0.959577	1.94474	6.80851e-17	-0.941545	0.941545	1.92058	7.08325e-16	1.93266
RS05405	SAN_1220	-	redox-sensing transcriptional repressor Rex	-0.961889	0.961889	1.94786	2.1807e-13	-0.934808	0.934808	1.91164	8.64455e-11	1.92975
RS00335	SAN_0043	-	sugar ABC transporter permease	-1.13064	1.13064	2.18956	0.00554449	-0.760868	0.760868	1.69451	0.108724	1.94204
RS04955	SAN_1122	-	GNAT family N-acetyltransferase	-0.966416	0.966416	1.95398	1.94483e-08	-0.923639	0.923639	1.89689	5.0109e-07	1.92544
RS08005	SAN_1807	recG	ATP-dependent DNA helicase RecG	-0.954153	0.954153	1.93744	9.68555e-14	-0.93212	0.93212	1.90808	7.14071e-13	1.92276
RS09920	SAN_2265	-	hypothetical protein	-1.33794	1.33794	2.5279	0.0406919	-0.545317	0.545317	1.45934	NA	1.99362
RS08825	SAN_1999	eda	bifunctional 4-hydroxy-2-oxoglutarate aldolase/2-dehydro-3-deoxy-phosphogluconate aldolase	-0.982961	0.982961	1.97652	7.60144e-05	-0.897138	0.897138	1.86237	0.000681552	1.91944
RS03165	SAN_0680	-	endonuclease	-0.969387	0.969387	1.95801	2.28319e-05	-0.899898	0.899898	1.86593	0.000170836	1.91197
RS10270	-	-	GNAT family N-acetyltransferase	-0.94036	0.94036	1.91901	3.02512e-15	-0.920934	0.920934	1.89334	4.22395e-14	1.90617
RS11010	-	-	hypothetical protein	-0.961916	0.961916	1.9479	1.03369e-05	-0.896414	0.896414	1.86143	0.000112805	1.90466
RS03755	SAN_0838	-	bifunctional 3%2C4-dihydroxy-2-butanone-4-phosphate synthase/GTP cyclohydrolase II	-0.95739	0.95739	1.94179	4.08769e-06	-0.900101	0.900101	1.8662	3.48681e-05	1.904
RS01920	SAN_0370	-	glycerol dehydrogenase	-0.986404	0.986404	1.98124	0.000690301	-0.867311	0.867311	1.82426	0.0064059	1.90275
RS04960	SAN_1123	-	DUF2130 domain-containing protein	-0.940229	0.940229	1.91883	9.66437e-12	-0.910953	0.910953	1.88029	2.01389e-09	1.89956
RS08790	SAN_1992	-	PTS mannose/fructose/sorbose/N-acetylgalactosamine transporter subunit IIC	-0.964555	0.964555	1.95146	0.000157853	-0.870614	0.870614	1.82844	0.00174678	1.88995
RS04285	SAN_0958	glgA	glycogen synthase GlgA	-0.918698	0.918698	1.89041	3.90764e-08	-0.885445	0.885445	1.84733	9.88296e-08	1.86887
RS03710	SAN_0827	-	YtxH domain-containing protein	-0.902041	0.902041	1.86871	1.42272e-15	-0.88582	0.88582	1.84781	9.5593e-15	1.85826
RS03530	SAN_0774	-	SDR family oxidoreductase	-0.979317	0.979317	1.97153	0.00298051	-0.805376	0.805376	1.7476	0.0395738	1.85957
RS09390	SAN_2141	-	ISL3 family transposase	-0.976769	0.976769	1.96805	0.000991161	-0.800398	0.800398	1.74158	0.0391452	1.85482
RS04975	SAN_1128	-	ABC transporter permease	-0.895138	0.895138	1.85979	9.10329e-14	-0.872992	0.872992	1.83146	1.06839e-10	1.84562
RS05600	-	-	GlsB/YeaQ/YmgE family stress response membrane protein	-0.897625	0.897625	1.863	8.75195e-10	-0.870208	0.870208	1.82793	6.27899e-09	1.84546
RS01585	SAN_0290	-	PadR family transcriptional regulator	-0.932409	0.932409	1.90846	0.000102909	-0.830344	0.830344	1.77811	0.0055438	1.84329
RS03760	SAN_0839	-	6%2C7-dimethyl-8-ribityllumazine synthase	-0.909295	0.909295	1.87813	1.96438e-05	-0.848731	0.848731	1.80092	0.000260194	1.83952
RS03035	SAN_0644	-	bifunctional oligoribonuclease/PAP phosphatase NrnA	-0.883523	0.883523	1.84487	5.28277e-12	-0.860236	0.860236	1.81533	1.03014e-09	1.8301
RS01880	SAN_0362	-	glycyl-radical enzyme activating protein	-0.925888	0.925888	1.89985	0.000228473	-0.809309	0.809309	1.75237	0.0130285	1.82611
RS04255	SAN_0951	-	NAD-dependent DNA ligase LigA	-0.876415	0.876415	1.83581	9.36866e-13	-0.855123	0.855123	1.80891	1.5974e-10	1.82236
RS01625	-	-	DUF1294 domain-containing protein	-0.902647	0.902647	1.86949	0.000162095	-0.824637	0.824637	1.77109	0.00216636	1.82029
RS04790	SAN_1077	-	site-specific integrase	-0.886638	0.886638	1.84886	1.70905e-06	-0.836521	0.836521	1.78574	7.32992e-05	1.8173
RS05135	SAN_1161	-	glutamine-hydrolyzing carbamoyl-phosphate synthase small subunit	-0.87887	0.87887	1.83893	7.22421e-08	-0.842589	0.842589	1.79326	2.12656e-06	1.8161
RS03915	SAN_0877	-	competence protein CelA	-1.52725	1.52725	2.88235	0.229175	-0.186294	0.186294	1.13784	NA	2.01009
RS04075	SAN_0914	-	hypothetical protein	-1.52725	1.52725	2.88235	0.229175	-0.186294	0.186294	1.13784	NA	2.01009
RS10655	-	-	ParA family protein	-1.0808	1.0808	2.11522	0.025727	-0.629987	0.629987	1.54755	0.24023	1.83138
RS08055	SAN_1818	-	LacI family transcriptional regulator	-0.863727	0.863727	1.81973	3.22969e-08	-0.831445	0.831445	1.77947	9.87023e-07	1.7996
RS03515	SAN_0771	eda	bifunctional 4-hydroxy-2-oxoglutarate aldolase/2-dehydro-3-deoxy-phosphogluconate aldolase	-0.916823	0.916823	1.88795	0.00106023	-0.765607	0.765607	1.70008	0.0390966	1.79402
RS08390	SAN_1898	-	5-nucleotidase%2C lipoprotein eP4 family	-0.85294	0.85294	1.80618	1.16482e-10	-0.829198	0.829198	1.7767	8.19658e-09	1.79144
RS05845	SAN_1316	-	ATP-binding cassette domain-containing protein	-0.852243	0.852243	1.80531	4.65485e-08	-0.820029	0.820029	1.76544	2.02669e-06	1.78537
RS08820	SAN_1998	-	sugar kinase	-0.864442	0.864442	1.82064	0.000191478	-0.803887	0.803887	1.7458	0.000767717	1.78322
RS04400	SAN_0982	-	alpha-ketoacid dehydrogenase subunit beta	-0.840959	0.840959	1.79124	4.90053e-14	-0.826251	0.826251	1.77307	2.27329e-13	1.78216
RS07865	SAN_1775	-	cupin domain-containing protein	-0.839859	0.839859	1.78988	4.77009e-10	-0.818589	0.818589	1.76368	2.57415e-09	1.77678
RS01775	SAN_0331	-	class I SAM-dependent RNA methyltransferase	-0.838412	0.838412	1.78808	1.14896e-08	-0.813334	0.813334	1.75727	4.43419e-08	1.77267
RS06660	-	-	ferredoxin	-0.863636	0.863636	1.81962	0.000184795	-0.773583	0.773583	1.70951	0.00904649	1.76456
RS07035	SAN_1577	-	LPXTG cell wall anchor domain-containing protein	-0.828877	0.828877	1.7763	9.16446e-09	-0.805232	0.805232	1.74743	4.20704e-08	1.76186
RS03780	SAN_0843	-	aminoacyl-tRNA deacylase	-0.827187	0.827187	1.77422	1.39551e-06	-0.790208	0.790208	1.72932	2.59948e-05	1.75177
RS03675	SAN_0819	-	LLM class flavin-dependent oxidoreductase	-0.854646	0.854646	1.80831	0.000310196	-0.757128	0.757128	1.69012	0.013038	1.74922
RS06905	SAN_1546	-	ammonium transporter	-0.938671	0.938671	1.91676	0.0144069	-0.663519	0.663519	1.58394	0.179885	1.75035
RS04280	SAN_0957	glgD	glucose-1-phosphate adenylyltransferase subunit GlgD	-0.809255	0.809255	1.75231	2.86165e-10	-0.789402	0.789402	1.72836	6.79788e-09	1.74033
RS08935	SAN_2026	-	tagatose-6-phosphate kinase	-0.866712	0.866712	1.8235	0.00621715	-0.727944	0.727944	1.65628	0.049188	1.73989
RS06410	SAN_1448	-	aminoacyltransferase	-0.819579	0.819579	1.76489	0.000260869	-0.774425	0.774425	1.71051	0.000226401	1.7377
RS08950	SAN_2029	-	galactose-6-phosphate isomerase subunit LacB	-1.0646	1.0646	2.0916	0.0690351	-0.528004	0.528004	1.44193	0.352415	1.76676
RS02070	SAN_0404	-	PTS mannose/fructose/sorbose transporter family subunit IID	-0.798173	0.798173	1.7389	3.27298e-14	-0.785573	0.785573	1.72378	1.0955e-13	1.73134
RS08800	SAN_1994	-	glucuronyl hydrolase	-0.815129	0.815129	1.75946	0.00016955	-0.758974	0.758974	1.69229	0.00159262	1.72587
RS05975	-	-	DUF3042 family protein	-0.79772	0.79772	1.73835	1.67223e-08	-0.775236	0.775236	1.71147	8.02778e-08	1.72491
RS10865	-	-	putative holin-like toxin	-0.795526	0.795526	1.73571	4.50039e-09	-0.77455	0.77455	1.71066	2.65748e-08	1.72318
RS08100	SAN_1830	-	DUF4811 domain-containing protein	-0.793015	0.793015	1.73269	2.21094e-07	-0.76408	0.76408	1.69829	8.69459e-06	1.71549
RS02905	SAN_0615	-	HD domain-containing protein	-0.789509	0.789509	1.72849	8.61416e-07	-0.75842	0.75842	1.69164	1.52259e-05	1.71006
RS02965	SAN_0628	-	MBL fold metallo-hydrolase	-0.792604	0.792604	1.7322	0.000120436	-0.748197	0.748197	1.67969	0.000444165	1.70595
RS10265	SAN_0468	arcA	arginine deiminase	-0.777924	0.777924	1.71466	4.13525e-09	-0.75795	0.75795	1.69109	3.91771e-08	1.70287
RS02290	SAN_0450	-	5-formyltetrahydrofolate cyclo-ligase	-0.817515	0.817515	1.76237	0.00528645	-0.716636	0.716636	1.64335	0.0261031	1.70286
RS04155	SAN_0930	-	bifunctional biotin--[acetyl-CoA-carboxylase] synthetase/biotin operon repressor	-0.781191	0.781191	1.71855	3.11906e-07	-0.752028	0.752028	1.68416	1.52259e-05	1.70135
RS08955	SAN_2030	lacA	galactose-6-phosphate isomerase subunit LacA	-1.12234	1.12234	2.17699	0.118181	-0.405851	0.405851	1.32487	NA	1.75093
RS00345	SAN_0045	-	DUF386 family protein	-1.19738	1.19738	2.29323	0.114809	-0.326152	0.326152	1.25367	NA	1.77345
RS10640	SAN_2166	-	IS3-like element IS861 family transposase	-0.801766	0.801766	1.74323	0.160788	-0.721727	0.721727	1.64915	0.0551694	1.69619
RS10080	-	-	hypothetical protein	-0.770104	0.770104	1.70539	6.01559e-11	-0.752906	0.752906	1.68518	9.00682e-09	1.69529
RS10975	-	-	cell surface protein	-1.2021	1.2021	2.30074	0.151433	-0.317636	0.317636	1.24629	NA	1.77351
RS04180	SAN_0936	thiW	energy coupling factor transporter S component ThiW	-0.88164	0.88164	1.84247	0.0159853	-0.626762	0.626762	1.5441	0.191882	1.69328
RS08580	SAN_1945	-	PTS galactitol transporter subunit IIC	-0.957767	0.957767	1.9423	0.0536507	-0.548166	0.548166	1.46223	0.318808	1.70226
RS03090	SAN_0656	-	ABC transporter permease	-0.770509	0.770509	1.70587	9.55791e-06	-0.734309	0.734309	1.6636	0.00016834	1.68474
RS10075	SAN_2306	-	hypothetical protein	-0.769536	0.769536	1.70472	6.99664e-05	-0.72153	0.72153	1.64893	0.001793	1.67683
RS03480	SAN_0763	-	LysR family transcriptional regulator	-0.758853	0.758853	1.69214	4.54176e-06	-0.727235	0.727235	1.65546	7.31911e-05	1.6738
RS09420	-	-	YydF family exported signaling peptide	-0.771919	0.771919	1.70754	0.000202408	-0.703264	0.703264	1.62818	0.0125292	1.66786
RS05070	SAN_1146	-	hypothetical protein	-0.778491	0.778491	1.71534	0.000913123	-0.689133	0.689133	1.61231	0.0261322	1.66382
RS02960	SAN_0627	-	thioesterase	-0.744616	0.744616	1.67553	5.76224e-08	-0.721662	0.721662	1.64908	2.45961e-06	1.6623
RS06880	SAN_2166	-	IS3-like element IS861 family transposase	-0.678746	0.678746	1.60075	0.290956	-0.784013	0.784013	1.72191	0.0388215	1.66133
RS07980	SAN_1859	-	universal stress protein	-0.737527	0.737527	1.66732	4.0568e-07	-0.715382	0.715382	1.64192	2.07043e-06	1.65462
RS01895	SAN_0365	-	PTS lactose/cellobiose transporter subunit IIA	-0.980716	0.980716	1.97344	0.0756443	-0.460994	0.460994	1.37649	0.428164	1.67497
RS08040	SAN_1814	-	ROK family protein	-0.912449	0.912449	1.88224	0.057829	-0.523703	0.523703	1.43764	0.352761	1.65994
RS08725	SAN_1979	ahpF	alkyl hydroperoxide reductase subunit F	-0.727021	0.727021	1.65522	1.39876e-05	-0.701978	0.701978	1.62673	1.93647e-05	1.64098
RS02580	SAN_2338	-	CRISPR-associated endonuclease Cas3	-0.723267	0.723267	1.65092	1.08603e-09	-0.705418	0.705418	1.63062	2.08785e-07	1.64077
RS10520	-	mobC	plasmid mobilization relaxosome protein MobC	-1.08565	1.08565	2.12233	0.140287	-0.339231	0.339231	1.26508	NA	1.6937
RS07370	SAN_1654	-	GNAT family N-acetyltransferase	-0.729319	0.729319	1.65786	0.000507957	-0.675386	0.675386	1.59702	0.00630616	1.62744
RS01620	SAN_0297	-	DUF896 family protein	-0.71737	0.71737	1.64418	8.30441e-05	-0.68388	0.68388	1.60645	0.000404154	1.62532
RS07340	-	-	VOC family protein	-0.761428	0.761428	1.69517	0.00503972	-0.635974	0.635974	1.55399	0.0900571	1.62458
RS05140	SAN_1162	-	aspartate carbamoyltransferase catalytic subunit	-0.719574	0.719574	1.6467	0.000636685	-0.672924	0.672924	1.5943	0.00389661	1.6205
RS00310	SAN_0038	purH	bifunctional phosphoribosylaminoimidazolecarboxamide formyltransferase/IMP cyclohydrolase	-0.702979	0.702979	1.62786	2.23567e-08	-0.686478	0.686478	1.60935	1.95247e-07	1.61861
RS06710	SAN_1506	-	manganese-dependent inorganic pyrophosphatase	-0.696838	0.696838	1.62095	8.30976e-09	-0.681846	0.681846	1.60419	6.47848e-08	1.61257
RS00980	SAN_0180	sufB	Fe-S cluster assembly protein SufB	-0.694821	0.694821	1.61868	1.16659e-09	-0.681495	0.681495	1.6038	1.02347e-08	1.61124
RS06395	SAN_1445	-	PTS fructose transporter subunit IIC	-0.69713	0.69713	1.62128	2.43146e-07	-0.679153	0.679153	1.6012	1.53528e-06	1.61124
RS00300	SAN_0036	purN	phosphoribosylglycinamide formyltransferase	-0.699738	0.699738	1.62421	1.28839e-05	-0.674913	0.674913	1.5965	5.00535e-05	1.61036
RS06670	SAN_1497	pepT	peptidase T	-0.694917	0.694917	1.61879	1.98858e-08	-0.678906	0.678906	1.60092	2.0137e-07	1.60986
RS00375	SAN_0051	purD	phosphoribosylamine--glycine ligase	-0.704054	0.704054	1.62908	0.000681764	-0.661055	0.661055	1.58124	0.00365445	1.60516
RS00975	SAN_0179	-	SUF system NifU family Fe-S cluster assembly protein	-0.683546	0.683546	1.60608	1.94888e-07	-0.662784	0.662784	1.58314	1.4525e-05	1.59461
RS03160	SAN_0679	-	phosphopyruvate hydratase	-0.677885	0.677885	1.59979	1.42952e-06	-0.658501	0.658501	1.57844	8.07417e-06	1.58912
RS06875	-	mscL	large conductance mechanosensitive channel protein MscL	-0.674358	0.674358	1.59589	6.56291e-08	-0.658822	0.658822	1.57879	5.05902e-07	1.58734
RS08200	SAN_1853	pflB	formate C-acetyltransferase	-0.671268	0.671268	1.59247	3.69604e-10	-0.659784	0.659784	1.57985	3.32615e-09	1.58616
RS01340	SAN_2358	-	site-specific integrase	-0.672983	0.672983	1.59437	2.14647e-08	-0.655866	0.655866	1.57556	2.44465e-06	1.58496
RS07860	SAN_1774	-	aquaporin family protein	-0.669058	0.669058	1.59003	1.11294e-07	-0.653745	0.653745	1.57325	5.98871e-07	1.58164
RS05565	SAN_2349	-	GntR family transcriptional regulator	-0.667341	0.667341	1.58814	1.194e-07	-0.651481	0.651481	1.57078	1.53138e-06	1.57946
RS08975	SAN_2035	-	PTS sugar transporter subunit IIA	-0.8527	0.8527	1.80588	0.0958859	-0.462663	0.462663	1.37808	0.425979	1.59198
RS05400	SAN_1219	-	cysteine desulfurase	-0.663983	0.663983	1.58445	1.83332e-07	-0.647389	0.647389	1.56633	3.8145e-06	1.57539
RS09425	SAN_2148	-	site-2 protease family protein	-0.734955	0.734955	1.66435	0.013974	-0.575867	0.575867	1.49057	0.180423	1.57746
RS08720	SAN_1978	ahpC	peroxiredoxin	-0.664932	0.664932	1.58549	5.29832e-05	-0.641923	0.641923	1.56041	0.000116171	1.57295
RS10515	-	-	TetR family transcriptional regulator	-0.723205	0.723205	1.65085	0.0297038	-0.581897	0.581897	1.49682	0.171398	1.57383
RS00970	SAN_0178	-	cysteine desulfurase	-0.656315	0.656315	1.57605	3.4056e-08	-0.641739	0.641739	1.56021	8.7187e-07	1.56813
RS03940	SAN_0882	-	class I SAM-dependent methyltransferase	-0.682298	0.682298	1.60469	0.00275623	-0.613754	0.613754	1.53024	0.0355212	1.56746
RS08540	SAN_1934	-	ABC transporter permease subunit	-0.658858	0.658858	1.57883	6.9864e-05	-0.634231	0.634231	1.55211	0.00024256	1.56547
RS00380	SAN_0052	purE	5-carboxyaminoimidazole ribonucleotide mutase	-0.66964	0.66964	1.59068	0.000833453	-0.619047	0.619047	1.53586	0.0162644	1.56327
RS05970	SAN_1342	miaA	tRNA adenosine37-N6-dimethylallyltransferase MiaA	-0.665172	0.665172	1.58576	0.00190639	-0.621071	0.621071	1.53802	0.00921289	1.56189
RS06315	SAN_1424	-	ABC transporter ATP-binding protein	-0.655692	0.655692	1.57537	6.24417e-05	-0.626589	0.626589	1.54391	0.00128674	1.55964
RS00325	SAN_0041	-	N-acetylmannosamine-6-phosphate 2-epimerase	-0.69434	0.69434	1.61814	0.0219809	-0.586509	0.586509	1.50161	0.127599	1.55988
RS10840	SAN_2166	-	IS3-like element IS861 family transposase	-0.889769	0.889769	1.85288	0.000695005	-0.390923	0.390923	1.31123	NA	1.58206
RS01345	SAN_2357	-	helix-turn-helix transcriptional regulator	-0.656413	0.656413	1.57616	0.000365274	-0.622712	0.622712	1.53977	0.00257132	1.55796
RS09085	-	-	ABC transporter ATP-binding protein	-0.894788	0.894788	1.85934	0.152461	-0.382824	0.382824	1.30389	NA	1.58161
RS04490	SAN_1006	cas2	CRISPR-associated endonuclease Cas2	-0.675412	0.675412	1.59705	0.00328528	-0.602059	0.602059	1.51788	0.0431994	1.55747
RS06400	SAN_1446	pfkB	1-phosphofructokinase	-0.652304	0.652304	1.57168	0.000186577	-0.624242	0.624242	1.5414	0.000968659	1.55654
RS09590	SAN_2186	-	S8 family serine peptidase	-0.642214	0.642214	1.56072	6.24745e-08	-0.629418	0.629418	1.54694	3.48387e-07	1.55383
RS08805	SAN_1995	-	PTS sugar transporter subunit IIA	-0.674747	0.674747	1.59632	0.00903355	-0.595701	0.595701	1.51121	0.0677379	1.55376
RS02970	SAN_0630	-	S-acetoin forming diacetyl reductase	-0.629186	0.629186	1.54669	2.35559e-08	-0.617398	0.617398	1.53411	1.26608e-07	1.5404
RS03900	SAN_0874	-	GIY-YIG nuclease family protein	-0.640347	0.640347	1.5587	0.000333128	-0.604542	0.604542	1.5205	0.00688779	1.5396
RS10640	SAN_2166	-	IS3-like element IS861 family transposase	-0.859902	0.859902	1.81491	0.00253958	-0.382111	0.382111	1.30325	0.525334	1.55908
RS06150	SAN_1381	-	cell division protein FtsK	-0.731912	0.731912	1.66084	0.098043	-0.505518	0.505518	1.41963	0.329616	1.54024
RS06880	SAN_2166	-	IS3-like element IS861 family transposase	-0.951041	0.951041	1.93327	0.000619391	-0.285329	0.285329	1.21869	NA	1.57598
RS07070	SAN_1586	-	glycosyltransferase family 2 protein	-0.632428	0.632428	1.55017	0.000196687	-0.601951	0.601951	1.51777	0.00240223	1.53397
RS09955	SAN_2272	arcC	carbamate kinase	-0.820694	0.820694	1.76626	0.141043	-0.411553	0.411553	1.33012	0.485889	1.54819
RS05145	SAN_1163	-	dihydroorotase	-0.630595	0.630595	1.5482	0.000996101	-0.597215	0.597215	1.51279	0.00446801	1.5305
RS04025	SAN_0905	-	competence protein CoiA	-0.646228	0.646228	1.56507	0.00723818	-0.57775	0.57775	1.49252	0.0819839	1.5288
RS05395	SAN_1218	-	cysteine desulfurase	-0.619556	0.619556	1.5364	2.8931e-06	-0.602835	0.602835	1.5187	2.98222e-05	1.52755
RS00290	SAN_0034	-	amidophosphoribosyltransferase	-0.618806	0.618806	1.5356	4.98119e-05	-0.59854	0.59854	1.51418	0.000192986	1.52489
RS10580	-	ssrA	transfer-messenger RNA	-0.613234	0.613234	1.52968	1.19028e-08	-0.602212	0.602212	1.51804	1.70477e-07	1.52386
RS04275	SAN_0955	-	glucose-1-phosphate adenylyltransferase	-0.614228	0.614228	1.53074	7.28656e-07	-0.600493	0.600493	1.51623	5.25853e-06	1.52349
RS05625	SAN_1271	-	cation transporter	-0.614466	0.614466	1.53099	1.75488e-06	-0.599694	0.599694	1.5154	1.1385e-05	1.52319
RS06330	SAN_1427	-	bifunctional metallophosphatase/5-nucleotidase	-0.617067	0.617067	1.53375	0.000789947	-0.591613	0.591613	1.50693	0.00128674	1.52034
RS08385	SAN_1895	pgk	phosphoglycerate kinase	-0.608592	0.608592	1.52477	9.23809e-08	-0.596694	0.596694	1.51225	6.89907e-07	1.51851
RS01180	SAN_0219	-	single-stranded DNA-binding protein	-0.737067	0.737067	1.66678	0.107724	-0.461535	0.461535	1.37701	0.417307	1.5219
RS04410	SAN_0984	lpdA	dihydrolipoyl dehydrogenase	-0.603668	0.603668	1.51957	8.58626e-09	-0.594299	0.594299	1.50974	3.78127e-08	1.51466
RS10860	-	-	hypothetical protein	-0.606985	0.606985	1.52307	1.5711e-05	-0.589559	0.589559	1.50479	7.25049e-05	1.51393
RS04450	SAN_0992	-	DUF1722 domain-containing protein	-0.622415	0.622415	1.53945	0.00288263	-0.573085	0.573085	1.4877	0.0439947	1.51358
RS10240	SAN_0463	-	helix-turn-helix transcriptional regulator	-0.606836	0.606836	1.52292	1.10754e-05	-0.58688	0.58688	1.502	0.000273914	1.51246
RS04090	SAN_0917	thiT	energy-coupled thiamine transporter ThiT	-0.617359	0.617359	1.53406	0.0113264	-0.57594	0.57594	1.49065	0.0185355	1.51236
RS04785	-	-	DUF3173 domain-containing protein	-0.641608	0.641608	1.56007	0.0294901	-0.54541	0.54541	1.45944	0.142576	1.50975
RS08270	SAN_1867	cydB	cytochrome d ubiquinol oxidase subunit II	-0.598882	0.598882	1.51454	9.86522e-08	-0.588113	0.588113	1.50328	5.93942e-07	1.50891
RS06775	SAN_1520	lepB	signal peptidase I	-0.631552	0.631552	1.54923	0.00693923	-0.555371	0.555371	1.46955	0.096524	1.50939
RS09480	SAN_2159	-	DUF2812 domain-containing protein	-0.637272	0.637272	1.55539	0.0115249	-0.548853	0.548853	1.46292	0.113932	1.50915
RS09995	SAN_2287	-	DUF1304 domain-containing protein	-0.65829	0.65829	1.57821	0.0286953	-0.525689	0.525689	1.43962	0.213891	1.50892
RS03355	SAN_0723	-	hypothetical protein	-0.601393	0.601393	1.51718	9.97767e-06	-0.582372	0.582372	1.49731	0.000267557	1.50725
RS08320	SAN_1881	-	NADP/FAD-dependent oxidoreductase	-0.604064	0.604064	1.51999	0.00035223	-0.579178	0.579178	1.494	0.00166338	1.50699
RS04405	SAN_0983	-	dihydrolipoamide acetyltransferase	-0.592589	0.592589	1.50795	7.7394e-08	-0.582429	0.582429	1.49737	3.1042e-07	1.50266
RS00385	SAN_0053	purK	5-carboxyaminoimidazole ribonucleotide synthase	-0.5983	0.5983	1.51393	0.000229888	-0.574196	0.574196	1.48885	0.00185011	1.50139
RS00680	-	-	hypothetical protein	-0.717623	0.717623	1.64447	0.106465	-0.452757	0.452757	1.36865	0.420735	1.50656
RS00390	SAN_0054	-	DUF4041 domain-containing protein	-0.594737	0.594737	1.5102	7.56665e-05	-0.573804	0.573804	1.48844	0.000727696	1.49932
RS00295	SAN_0035	-	phosphoribosylformylglycinamidine cyclo-ligase	-0.592819	0.592819	1.50819	0.000701475	-0.569904	0.569904	1.48442	0.0013387	1.49631
RS02540	-	-	class I SAM-dependent methyltransferase	-0.589021	0.589021	1.50423	2.56547e-05	-0.571463	0.571463	1.48603	0.000205425	1.49513
RS04395	SAN_0981	-	thiamine pyrophosphate-dependent dehydrogenase E1 component subunit alpha	-0.579483	0.579483	1.49431	2.28205e-07	-0.568992	0.568992	1.48349	1.1065e-06	1.4889
RS07190	SAN_1611	-	YozE family protein	-0.580559	0.580559	1.49543	0.000446186	-0.556492	0.556492	1.47069	0.00279257	1.48306
RS08910	SAN_2021	-	alpha-glucosidase	-0.584977	0.584977	1.50002	0.00190019	-0.55163	0.55163	1.46574	0.0148695	1.48288
RS02060	SAN_0402	-	acyltransferase	-0.574871	0.574871	1.48954	2.6164e-05	-0.559149	0.559149	1.4734	0.000133903	1.48147
RS10735	-	-	hypothetical protein	-1.01475	1.01475	2.02056	0.455151	-0.109163	0.109163	1.0786	NA	1.54958
RS07430	SAN_1667	-	exodeoxyribonuclease III	-0.566599	0.566599	1.48103	1.11262e-05	-0.551199	0.551199	1.4653	0.000261796	1.47317
RS07360	SAN_1652	-	DUF2829 domain-containing protein	-0.583781	0.583781	1.49877	0.00595726	-0.533743	0.533743	1.44768	0.073456	1.47323
RS00735	SAN_0121	dnaK	molecular chaperone DnaK	-0.564243	0.564243	1.47861	3.61111e-06	-0.55177	0.55177	1.46588	2.18936e-05	1.47225
RS10650	-	-	IS3 family transposase	-0.580515	0.580515	1.49538	0.00730586	-0.534852	0.534852	1.44879	0.056687	1.47209
RS10805	-	-	hypothetical protein	-0.651994	0.651994	1.57134	0.0678523	-0.462314	0.462314	1.37775	0.362976	1.47454
RS10890	-	-	FanG protein	-1.01432	1.01432	2.01995	0.455307	-0.0984547	0.0984547	1.07063	NA	1.54529
RS04495	SAN_1007	csn2	type II-A CRISPR-associated protein Csn2	-0.56589	0.56589	1.4803	0.000101426	-0.546445	0.546445	1.46048	0.00154988	1.47039
RS10095	SAN_2411	-	phage repressor protein	-1.01428	1.01428	2.0199	0.455319	-0.0971411	0.0971411	1.06965	NA	1.54478
RS03360	SAN_0724	-	hypothetical protein	-0.565608	0.565608	1.48001	0.00147207	-0.537677	0.537677	1.45163	0.00972944	1.46582
RS09325	SAN_2127	-	LPXTG cell wall anchor domain-containing protein	-0.888733	0.888733	1.85155	0.263841	-0.213869	0.213869	1.15979	NA	1.50567
RS00305	SAN_0037	-	GNAT family N-acetyltransferase	-0.55993	0.55993	1.4742	0.000159283	-0.542343	0.542343	1.45634	0.000615364	1.46527
RS05390	SAN_1217	-	ribose-phosphate diphosphokinase	-0.55188	0.55188	1.466	7.49144e-06	-0.538752	0.538752	1.45271	7.70295e-05	1.45936
RS10330	SAN_0479	rlmH	23S rRNA pseudouridine1915-N3-methyltransferase RlmH	-0.559412	0.559412	1.47367	0.00179719	-0.530775	0.530775	1.44471	0.0137431	1.45919
RS05560	SAN_2350	-	HAD-IIB family hydrolase	-0.550851	0.550851	1.46495	1.48413e-05	-0.535885	0.535885	1.44983	0.000312178	1.45739
RS03235	SAN_0697	-	YSIRK-targeted surface antigen transcriptional regulator	-0.548381	0.548381	1.46244	1.5358e-06	-0.537848	0.537848	1.45181	9.2046e-06	1.45712
RS08815	SAN_1997	-	5-dehydro-4-deoxy-D-glucuronate isomerase DhuI	-0.565002	0.565002	1.47939	0.00960301	-0.519736	0.519736	1.43369	0.063043	1.45654
RS01910	SAN_0368	-	glycyl radical protein	-0.56308	0.56308	1.47742	0.0130709	-0.519384	0.519384	1.43334	0.0603559	1.45538
RS08260	SAN_1865	cydC	thiol reductant ABC exporter subunit CydC	-0.546056	0.546056	1.46009	5.03658e-06	-0.534531	0.534531	1.44847	3.85578e-05	1.45428
RS00965	SAN_0177	sufD	Fe-S cluster assembly protein SufD	-0.543764	0.543764	1.45777	3.54469e-06	-0.531888	0.531888	1.44582	5.1758e-05	1.4518
RS06665	SAN_1496	-	hypothetical protein	-0.544691	0.544691	1.45871	2.86474e-05	-0.528976	0.528976	1.4429	0.000551638	1.45081
RS01945	SAN_0375	raiA	ribosome-associated translation inhibitor RaiA	-0.543931	0.543931	1.45794	0.000285763	-0.526526	0.526526	1.44046	0.00102528	1.4492
RS06555	SAN_1475	-	SP 1767 family glycosyltransferase	-0.541972	0.541972	1.45596	7.46608e-06	-0.527855	0.527855	1.44178	0.000228759	1.44887
RS04260	SAN_0952	-	YegS/Rv2252/BmrU family lipid kinase	-0.543489	0.543489	1.45749	0.000180929	-0.524739	0.524739	1.43867	0.0019324	1.44808
RS10555	-	-	hypothetical protein	-0.569425	0.569425	1.48393	0.0166122	-0.492011	0.492011	1.4064	0.174247	1.44517
RS09595	-	-	DNA-binding response regulator	-0.555262	0.555262	1.46944	0.0113014	-0.505048	0.505048	1.41917	0.0934771	1.4443
RS10870	SAN_2166	-	IS3-like element IS861 family transposase	-0.396167	0.396167	1.31601	0.523571	-0.663309	0.663309	1.58371	0.0571474	1.44986
RS07960	SAN_1795	-	3-hydroxyacyl-CoA dehydrogenase	-0.544609	0.544609	1.45863	0.0310175	-0.509454	0.509454	1.42351	0.038575	1.44107
RS07060	SAN_1623	-	NADPH-dependent oxidoreductase	-0.536599	0.536599	1.45055	0.000676183	-0.515638	0.515638	1.42963	0.00498978	1.44009
RS02295	SAN_0452	-	rhomboid family intramembrane serine protease	-0.550956	0.550956	1.46506	0.0136473	-0.498083	0.498083	1.41234	0.0857415	1.4387
RS04840	SAN_1088	-	response regulator transcription factor	-0.544818	0.544818	1.45884	0.0233524	-0.495824	0.495824	1.41013	0.084647	1.43448
RS00400	SAN_0067	purB	adenylosuccinate lyase	-0.52754	0.52754	1.44147	0.00022694	-0.511777	0.511777	1.42581	0.00109886	1.43364
RS04455	SAN_0993	-	hypothetical protein	-0.563023	0.563023	1.47736	0.0493203	-0.474096	0.474096	1.38905	0.248526	1.4332
RS03335	SAN_0719	-	ABC transporter ATP-binding protein	-0.537714	0.537714	1.45167	0.0122732	-0.493789	0.493789	1.40814	0.0775371	1.4299
RS03855	SAN_0861	-	OFA family MFS transporter	-0.52396	0.52396	1.4379	0.000603764	-0.505375	0.505375	1.41949	0.00369323	1.42869
RS02675	SAN_0555	-	hypothetical protein	-0.734315	0.734315	1.66361	0.229369	-0.294493	0.294493	1.22645	NA	1.44503
RS01935	SAN_0373	-	DEAD/DEAH box helicase	-0.734292	0.734292	1.66358	0.238356	-0.29106	0.29106	1.22354	NA	1.44356
RS05690	SAN_1281	-	uracil-DNA glycosylase	-0.519952	0.519952	1.43391	0.000220247	-0.502694	0.502694	1.41686	0.00243883	1.42538
RS02205	-	-	heavy-metal-associated domain-containing protein	-0.552567	0.552567	1.46669	0.029104	-0.467177	0.467177	1.3824	0.219667	1.42455
RS07365	-	-	aminoacyl-tRNA synthetase	-0.528253	0.528253	1.44218	0.00722229	-0.491285	0.491285	1.4057	0.0603559	1.42394
RS09500	SAN_2163	-	ABC transporter ATP-binding protein	-0.530545	0.530545	1.44447	0.0142917	-0.486405	0.486405	1.40095	0.0854453	1.42271
RS03455	SAN_0757	-	DNA/RNA non-specific endonuclease	-0.521223	0.521223	1.43517	0.0174691	-0.492911	0.492911	1.40728	0.0291744	1.42123
RS04980	SAN_1129	-	ABC transporter ATP-binding protein	-0.520379	0.520379	1.43433	0.00328061	-0.490665	0.490665	1.40509	0.0372278	1.41971
RS00285	SAN_0033	-	phosphoribosylformylglycinamidine synthase	-0.511698	0.511698	1.42573	0.000417551	-0.496112	0.496112	1.41041	0.00158855	1.41807
RS03350	SAN_0722	-	aminomethyl transferase family protein	-0.523322	0.523322	1.43726	0.015694	-0.484218	0.484218	1.39883	0.0774555	1.41804
RS06655	-	-	LysM peptidoglycan-binding domain-containing protein	-0.508036	0.508036	1.42211	7.2391e-05	-0.493912	0.493912	1.40826	0.00125616	1.41519
RS10125	SAN_2315	-	DUF3644 domain-containing protein	-0.515672	0.515672	1.42966	0.00482318	-0.483018	0.483018	1.39766	0.0441125	1.41366
RS02575	SAN_2339	-	hypothetical protein	-0.506529	0.506529	1.42063	0.000131112	-0.491293	0.491293	1.4057	0.00169219	1.41317
RS01580	SAN_0289	-	hypothetical protein	-0.509592	0.509592	1.42365	0.00475616	-0.485276	0.485276	1.39985	0.0198975	1.41175
RS09800	SAN_2240	-	recombinase RecA	-0.502327	0.502327	1.4165	3.07979e-05	-0.491282	0.491282	1.40569	0.000154708	1.4111
RS05030	SAN_1139	-	L%2CD-transpeptidase	-0.511657	0.511657	1.42569	0.0226862	-0.478434	0.478434	1.39323	0.0548139	1.40946
RS08265	SAN_1866	cydD	thiol reductant ABC exporter subunit CydD	-0.498414	0.498414	1.41266	5.923e-05	-0.487059	0.487059	1.40159	0.000347921	1.40712
RS04355	-	-	GNAT family N-acetyltransferase	-0.50306	0.50306	1.41722	0.00380612	-0.479634	0.479634	1.39439	0.018965	1.4058
RS09985	SAN_2278	mprF	bifunctional lysylphosphatidylglycerol flippase/synthetase MprF	-0.494892	0.494892	1.40922	2.91892e-06	-0.486837	0.486837	1.40137	1.00854e-05	1.40529
RS05800	SAN_1307	deoD	purine-nucleoside phosphorylase	-0.495895	0.495895	1.4102	9.60665e-06	-0.485426	0.485426	1.4	0.0001927	1.4051
RS03100	SAN_0658	-	ABC transporter permease	-0.499222	0.499222	1.41345	0.00252547	-0.478299	0.478299	1.3931	0.0132023	1.40328
RS10110	-	-	DUF3102 domain-containing protein	-0.530211	0.530211	1.44414	0.0481834	-0.44689	0.44689	1.3631	0.245227	1.40362
RS10615	-	-	hypothetical protein	-0.522038	0.522038	1.43598	0.0232205	-0.45431	0.45431	1.37013	0.183272	1.40305
RS01195	SAN_0222	-	response regulator	-0.499085	0.499085	1.41332	0.00604928	-0.474488	0.474488	1.38943	0.0293288	1.40137
RS03690	SAN_0822	-	PspC domain-containing protein	-0.518223	0.518223	1.43219	0.0209491	-0.454312	0.454312	1.37013	0.193314	1.40116
RS06455	SAN_1456	-	transcriptional regulator	-0.493156	0.493156	1.40752	0.000203042	-0.478716	0.478716	1.3935	0.00212585	1.40051
RS06955	SAN_1562	-	sugar ABC transporter permease	-0.490137	0.490137	1.40458	0.000147618	-0.476213	0.476213	1.39109	0.00165214	1.39783
RS03745	SAN_0836	ribD	bifunctional diaminohydroxyphosphoribosylaminopyrimidine deaminase/5-amino-6-5-phosphoribosylaminouracil reductase RibD	-0.50128	0.50128	1.41547	0.0335865	-0.464404	0.464404	1.37975	0.0826927	1.39761
RS00890	SAN_0158	-	fructose-bisphosphate aldolase	-0.48624	0.48624	1.40079	0.000363619	-0.472804	0.472804	1.3878	0.00155846	1.3943
RS09005	SAN_2041	-	bifunctional 2%2C3-cyclic-nucleotide 2-phosphodiesterase/3-nucleotidase	-0.485189	0.485189	1.39977	0.000156606	-0.473088	0.473088	1.38808	0.000777622	1.39392
RS03200	SAN_0687	-	ClbS/DfsB family four-helix bundle protein	-0.484393	0.484393	1.399	2.76173e-05	-0.473837	0.473837	1.3888	0.00031601	1.3939
RS00830	SAN_0145	-	D-ribose ABC transporter substrate-binding protein	-0.522416	0.522416	1.43636	0.0581993	-0.433079	0.433079	1.35011	0.30168	1.39324
RS10470	SAN_2166	-	IS3-like element IS861 family transposase	-0.282233	0.282233	1.21608	0.63904	-0.670449	0.670449	1.59157	0.0681164	1.40382
RS08275	SAN_1868	-	cytochrome ubiquinol oxidase subunit I	-0.4796	0.4796	1.39436	1.03538e-05	-0.471477	0.471477	1.38653	4.79158e-05	1.39044
RS04485	SAN_1005	cas1	type II CRISPR-associated endonuclease Cas1	-0.482766	0.482766	1.39742	0.002497	-0.462439	0.462439	1.37787	0.018965	1.38764
RS01595	SAN_0292	nagA	N-acetylglucosamine-6-phosphate deacetylase	-0.480155	0.480155	1.39489	0.00770619	-0.457953	0.457953	1.37359	0.0269505	1.38424
RS10870	SAN_2166	-	IS3-like element IS861 family transposase	-0.766401	0.766401	1.70102	0.00246828	-0.168133	0.168133	1.1236	NA	1.41231
RS06530	SAN_1470	-	CapA family protein	-0.472815	0.472815	1.38781	0.00013273	-0.460562	0.460562	1.37608	0.00156947	1.38195
RS10470	SAN_2166	-	IS3-like element IS861 family transposase	-0.793618	0.793618	1.73342	0.00221582	-0.139682	0.139682	1.10166	NA	1.41754
RS10910	-	-	AAA family ATPase	-0.496712	0.496712	1.41099	0.0553938	-0.432938	0.432938	1.34998	0.222756	1.38049
RS08965	SAN_2033	-	PTS mannose transporter subunit IIC	-0.542793	0.542793	1.45679	0.141402	-0.385024	0.385024	1.30588	0.475887	1.38134
RS01900	SAN_0366	-	PTS sugar transporter subunit IIB	-0.581613	0.581613	1.49652	0.240917	-0.343165	0.343165	1.26854	0.577899	1.38253
RS10610	-	-	hypothetical protein	-0.487622	0.487622	1.40213	0.0356219	-0.43611	0.43611	1.35295	0.180894	1.37754
RS09990	SAN_2286	-	alpha/beta hydrolase	-0.466838	0.466838	1.38208	0.000196877	-0.455133	0.455133	1.37091	0.00128902	1.37649
RS09605	SAN_2190	-	hypothetical protein	-0.471845	0.471845	1.38688	0.00794597	-0.444559	0.444559	1.3609	0.056082	1.37389
RS01090	SAN_0200	rpoC	DNA-directed RNA polymerase subunit beta	-0.46282	0.46282	1.37823	9.11989e-05	-0.453008	0.453008	1.36889	0.000515229	1.37356
RS07065	SAN_1585	gloA	lactoylglutathione lyase	-0.464539	0.464539	1.37988	0.0014903	-0.449304	0.449304	1.36538	0.00814019	1.37263
RS09705	SAN_2218	-	chaperonin GroEL	-0.458985	0.458985	1.37457	3.39148e-05	-0.450737	0.450737	1.36674	0.000145885	1.37066
RS07945	SAN_1792	-	pyruvate%2C phosphate dikinase	-0.465179	0.465179	1.38049	0.00647794	-0.443927	0.443927	1.3603	0.0293208	1.3704
RS10395	-	-	hypothetical protein	-0.465381	0.465381	1.38068	0.0295887	-0.441214	0.441214	1.35775	0.0479216	1.36921
RS03345	SAN_0721	-	hypothetical protein	-0.460685	0.460685	1.3762	0.00288034	-0.443021	0.443021	1.35945	0.0179489	1.36782
RS05535	SAN_1255	-	kinase	-0.465646	0.465646	1.38094	0.0164537	-0.437672	0.437672	1.35442	0.0779287	1.36768
RS00860	SAN_0152	-	ABC transporter permease	-0.519192	0.519192	1.43315	0.172168	-0.383806	0.383806	1.30478	0.456163	1.36897
RS04800	SAN_1079	-	GntR family transcriptional regulator	-0.460235	0.460235	1.37577	0.00332849	-0.442172	0.442172	1.35865	0.0186281	1.36721
RS03215	SAN_0690	-	YSIRK-type signal peptide-containing protein	-0.621658	0.621658	1.53864	0.305884	-0.278321	0.278321	1.21278	NA	1.37571
RS03095	SAN_0657	-	ABC transporter ATP-binding protein	-0.460653	0.460653	1.37616	0.00798176	-0.4389	0.4389	1.35557	0.0402473	1.36587
RS05805	SAN_1308	-	chloride channel protein	-0.454466	0.454466	1.37028	0.000117265	-0.444747	0.444747	1.36108	0.000631886	1.36568
RS05040	SAN_1141	-	response regulator	-0.464379	0.464379	1.37972	0.0129364	-0.433755	0.433755	1.35074	0.0826927	1.36523
RS10060	SAN_2303	-	hypothetical protein	-0.716273	0.716273	1.64293	0.380151	-0.18134	0.18134	1.13394	NA	1.38843
RS06990	SAN_1566	uvrB	excinuclease ABC subunit B	-0.453142	0.453142	1.36902	0.000432089	-0.441107	0.441107	1.35765	0.00303288	1.36333
RS01615	SAN_0296	-	glycine--tRNA ligase subunit beta	-0.452883	0.452883	1.36877	0.000662577	-0.440641	0.440641	1.35721	0.00302177	1.36299
RS10630	SAN_2166	-	IS3-like element IS861 family transposase	-0.822877	0.822877	1.76893	0.00115101	-0.0684881	0.0684881	1.04862	0.926405	1.40877
RS02685	SAN_0558	-	long-chain fatty acid--CoA ligase	-0.529183	0.529183	1.44311	0.217915	-0.361086	0.361086	1.28439	0.525881	1.36375
RS10630	SAN_2166	-	IS3-like element IS861 family transposase	-0.167487	0.167487	1.1231	0.77071	-0.715172	0.715172	1.64168	0.036392	1.38239
RS04080	-	-	helix-turn-helix transcriptional regulator	-0.759944	0.759944	1.69342	0.507437	-0.120373	0.120373	1.08702	NA	1.39022
RS09340	SAN_2130	-	hypothetical protein	-0.759944	0.759944	1.69342	0.507437	-0.120373	0.120373	1.08702	NA	1.39022
RS04990	SAN_1131	dprA	DNA-protecting protein DprA	-0.755766	0.755766	1.68853	0.508986	-0.120929	0.120929	1.08743	NA	1.38798
RS05880	SAN_1323	-	AI-2E family transporter	-0.440624	0.440624	1.35719	0.000401321	-0.428647	0.428647	1.34597	0.00480162	1.35158
RS08140	SAN_1840	mutY	A/G-specific adenine glycosylase	-0.44341	0.44341	1.35981	0.00703103	-0.424946	0.424946	1.34252	0.0339909	1.35117
RS08930	SAN_2025	-	tagatose 1%2C6-diphosphate aldolase	-0.465539	0.465539	1.38083	0.069316	-0.400744	0.400744	1.32019	0.257755	1.35051
RS09510	SAN_2165	-	helix-turn-helix transcriptional regulator	-0.442454	0.442454	1.35891	0.0078601	-0.420606	0.420606	1.33849	0.0557561	1.3487
RS04415	SAN_0985	-	lipoate--protein ligase	-0.436735	0.436735	1.35354	0.000699648	-0.424851	0.424851	1.34243	0.00554587	1.34799
RS10480	-	-	tyrosine-type recombinase/integrase	-0.452418	0.452418	1.36833	0.0687579	-0.407637	0.407637	1.32651	0.196305	1.34742
RS11005	-	-	hypothetical protein	-0.622168	0.622168	1.53919	0.385639	-0.232199	0.232199	1.17462	NA	1.35691
RS03950	SAN_0884	-	superoxide dismutase	-0.432028	0.432028	1.34913	0.000542799	-0.422013	0.422013	1.3398	0.0020367	1.34446
RS05795	SAN_1306	-	hypothetical protein	-0.433242	0.433242	1.35026	0.00161355	-0.420693	0.420693	1.33857	0.00735357	1.34442
RS09710	SAN_2219	-	co-chaperone GroES	-0.434172	0.434172	1.35114	0.00235757	-0.41936	0.41936	1.33733	0.0182054	1.34423
RS00740	SAN_0122	dnaJ	molecular chaperone DnaJ	-0.432825	0.432825	1.34987	0.00147385	-0.419762	0.419762	1.33771	0.00921289	1.34379
RS04845	SAN_1089	-	sensor histidine kinase	-0.435149	0.435149	1.35205	0.00890218	-0.415225	0.415225	1.33351	0.0447093	1.34278
RS06025	SAN_1354	uvrC	excinuclease ABC subunit UvrC	-0.431805	0.431805	1.34892	0.00142181	-0.41837	0.41837	1.33642	0.0110506	1.34267
RS11035	-	-	fucose isomerase	-0.748838	0.748838	1.68044	0.512511	-0.10112	0.10112	1.07261	NA	1.37652
RS03890	SAN_0872	-	hypothetical protein	-0.434423	0.434423	1.35137	0.02325	-0.412005	0.412005	1.33053	0.0655455	1.34095
RS00395	SAN_0066	-	hypothetical protein	-0.432032	0.432032	1.34913	0.0123654	-0.412619	0.412619	1.3311	0.0435207	1.34012
RS02075	SAN_0405	-	PTS mannose/fructose/sorbose transporter subunit IIC	-0.422361	0.422361	1.34012	0.00025058	-0.414244	0.414244	1.3326	0.00102528	1.33636
RS09545	SAN_2172	-	rhodanese-like domain-containing protein	-0.419991	0.419991	1.33792	0.0010028	-0.408652	0.408652	1.32744	0.00942931	1.33268
RS08655	SAN_1964	-	DNA-binding protein	-0.420254	0.420254	1.33816	0.00221337	-0.406883	0.406883	1.32582	0.0145901	1.33199
RS03155	SAN_0672	-	DUF1694 domain-containing protein	-0.436932	0.436932	1.35372	0.0569453	-0.389256	0.389256	1.30972	0.245227	1.33172
RS06560	SAN_1476	-	sugar transferase	-0.420656	0.420656	1.33854	0.00501054	-0.404422	0.404422	1.32356	0.0286796	1.33105
RS00835	SAN_0146	rbsC	hypothetical protein	-0.454728	0.454728	1.37052	0.136468	-0.369667	0.369667	1.29205	0.412995	1.33129
RS06650	-	-	dCMP kinase	-0.415176	0.415176	1.33346	0.000304489	-0.406603	0.406603	1.32556	0.00187444	1.32951
RS04655	SAN_1044	-	NADH oxidase	-0.414096	0.414096	1.33246	0.000344654	-0.406116	0.406116	1.32511	0.00151801	1.32879
RS04445	SAN_0991	-	phosphoglucosamine mutase	-0.415389	0.415389	1.33366	0.00130804	-0.404689	0.404689	1.3238	0.00554587	1.32873
RS08205	-	-	pyridoxamine 5-phosphate oxidase family protein	-0.416662	0.416662	1.33484	0.00433661	-0.402639	0.402639	1.32192	0.02117	1.32838
RS05780	SAN_1302	-	LysR family transcriptional regulator	-0.421086	0.421086	1.33893	0.0232616	-0.398088	0.398088	1.31776	0.097677	1.32835
RS05810	SAN_1309	-	purine-nucleoside phosphorylase	-0.412631	0.412631	1.33111	0.000303022	-0.403313	0.403313	1.32254	0.00320422	1.32683
RS06715	SAN_1508	pflA	pyruvate formate lyase-activating protein	-0.413167	0.413167	1.33161	0.0038099	-0.399827	0.399827	1.31935	0.0161851	1.32548
RS04190	SAN_0938	-	ATP-binding cassette domain-containing protein	-0.471363	0.471363	1.38642	0.238427	-0.335815	0.335815	1.26209	0.542164	1.32425
RS01610	SAN_0295	-	FMN-dependent NADH-azoreductase	-0.41225	0.41225	1.33076	0.0145951	-0.394212	0.394212	1.31422	0.0566659	1.32249
RS02090	SAN_0408	-	hypothetical protein	-0.407424	0.407424	1.32632	0.000849325	-0.396864	0.396864	1.31664	0.00845066	1.32148
RS06105	-	-	hypothetical protein	-0.420485	0.420485	1.33838	0.0782048	-0.382212	0.382212	1.30334	0.224551	1.32086
RS06700	SAN_1504	-	iron ABC transporter permease	-0.412742	0.412742	1.33121	0.0242318	-0.387177	0.387177	1.30783	0.130192	1.31952
RS01835	SAN_0353	-	methionyl-tRNA formyltransferase	-0.404643	0.404643	1.32376	0.00103952	-0.393528	0.393528	1.3136	0.0115766	1.31868
RS07770	SAN_1752	-	zinc-dependent alcohol dehydrogenase family protein	-0.401026	0.401026	1.32045	0.00249952	-0.390309	0.390309	1.31067	0.00921289	1.31556
RS06350	SAN_1432	-	ABC transporter ATP-binding protein	-0.402465	0.402465	1.32176	0.00592356	-0.388239	0.388239	1.30879	0.0292854	1.31528
RS05850	SAN_1317	-	branched-chain amino acid ABC transporter permease	-0.406222	0.406222	1.32521	0.0227479	-0.383009	0.383009	1.30406	0.0968153	1.31463
RS02955	SAN_2166	-	IS3-like element IS861 family transposase	-0.467667	0.467667	1.38287	0.301656	-0.320706	0.320706	1.24894	0.189745	1.31591
RS00545	-	-	50S ribosomal protein L30	-0.397615	0.397615	1.31733	0.000335497	-0.39039	0.39039	1.31075	0.00136024	1.31404
RS02275	SAN_0448	-	nucleoside deaminase	-0.401108	0.401108	1.32052	0.00959846	-0.385893	0.385893	1.30667	0.0396934	1.31359
RS01095	SAN_0201	-	DUF1033 family protein	-0.403481	0.403481	1.3227	0.0632145	-0.381743	0.381743	1.30292	0.0994597	1.31281
RS05855	SAN_1318	-	ABC transporter substrate-binding protein	-0.411353	0.411353	1.32993	0.109527	-0.367542	0.367542	1.29015	0.286626	1.31004
RS03920	SAN_0878	-	DNA internalization-related competence protein ComEC/Rec2	-0.436999	0.436999	1.35379	0.186965	-0.34148	0.34148	1.26706	0.510258	1.31042
RS04020	SAN_0898	-	MFS transporter	-0.393889	0.393889	1.31393	0.00200563	-0.383635	0.383635	1.30462	0.0130285	1.30928
RS01535	SAN_0277	-	GNAT family N-acetyltransferase	-0.397238	0.397238	1.31698	0.0334865	-0.377638	0.377638	1.29921	0.0876007	1.3081
RS02990	SAN_0635	-	ECF transporter S component	-0.393124	0.393124	1.31323	0.00256818	-0.381141	0.381141	1.30237	0.018241	1.3078
RS10005	SAN_2289	-	TetR family transcriptional regulator	-0.404046	0.404046	1.32321	0.0841318	-0.369478	0.369478	1.29189	0.249975	1.30755
RS07275	SAN_1633	-	IS3-like element IS861 family transposase	-0.215068	0.215068	1.16076	0.650265	-0.558151	0.558151	1.47238	0.0171499	1.31657
RS06090	SAN_0814	ltrA	group II intron reverse transcriptase/maturase	-0.532167	0.532167	1.4461	0.393529	-0.234974	0.234974	1.17689	NA	1.31149
RS01545	SAN_0279	-	GNAT family N-acetyltransferase	-0.391976	0.391976	1.31219	0.0296777	-0.374244	0.374244	1.29616	0.0775777	1.30417
RS02135	SAN_0419	-	ABC transporter ATP-binding protein	-0.395381	0.395381	1.31529	0.0482426	-0.370805	0.370805	1.29307	0.155541	1.30418
RS06970	SAN_1633	-	IS3-like element IS861 family transposase	-0.286544	0.286544	1.21972	0.519085	-0.478024	0.478024	1.39283	0.0545788	1.30627
RS03260	SAN_0702	-	VWA domain-containing protein	-0.395773	0.395773	1.31565	0.047876	-0.367266	0.367266	1.28991	0.167563	1.30278
RS04740	SAN_1067	-	conjugal transfer protein	-0.630384	0.630384	1.54798	0.530946	-0.130558	0.130558	1.09472	NA	1.32135
RS01215	SAN_0227	-	ABC transporter permease	-0.405486	0.405486	1.32453	0.124118	-0.355426	0.355426	1.27936	0.393014	1.30195
RS06570	SAN_1478	gtfA	accessory Sec system glycosyltransferase GtfA	-0.386612	0.386612	1.30732	0.00404203	-0.374169	0.374169	1.29609	0.0274524	1.30171
RS05060	-	-	hypothetical protein	-0.392628	0.392628	1.31278	0.039469	-0.367989	0.367989	1.29055	0.144054	1.30167
RS07280	SAN_1634	pabB	aminodeoxychorismate synthase component I	-0.388241	0.388241	1.3088	0.0235028	-0.370394	0.370394	1.29271	0.0806789	1.30075
RS11000	-	-	hypothetical protein	-0.410794	0.410794	1.32942	0.144471	-0.341987	0.341987	1.2675	0.432827	1.29846
RS04330	SAN_0967	-	DUF1146 domain-containing protein	-0.38174	0.38174	1.30291	0.0061551	-0.369351	0.369351	1.29177	0.0342139	1.29734
RS05875	SAN_1322	-	hypothetical protein	-0.382164	0.382164	1.3033	0.00963894	-0.368534	0.368534	1.29104	0.041426	1.29717
RS08880	SAN_2015	-	thiol reductase thioredoxin	-0.38313	0.38313	1.30417	0.040155	-0.362322	0.362322	1.28549	0.129764	1.29483
RS06335	SAN_1429	-	peptide deformylase	-0.375468	0.375468	1.29726	0.000453911	-0.369196	0.369196	1.29163	0.00151855	1.29445
RS10725	-	-	DUF3977 family protein	-0.396802	0.396802	1.31659	0.0885526	-0.345324	0.345324	1.27044	0.331566	1.29351
RS08395	SAN_1899	gap	type I glyceraldehyde-3-phosphate dehydrogenase	-0.373408	0.373408	1.29541	0.000555018	-0.366566	0.366566	1.28928	0.00248863	1.29234
RS00815	SAN_0141	-	FAD-containing oxidoreductase	-0.374841	0.374841	1.2967	0.00320397	-0.364872	0.364872	1.28777	0.018965	1.29223
RS07410	SAN_1663	tehB	SAM-dependent methyltransferase TehB	-0.375001	0.375001	1.29684	0.0126749	-0.361185	0.361185	1.28448	0.0549415	1.29066
RS09050	SAN_2049	-	PTS mannose/fructose/sorbose/N-acetylgalactosamine transporter subunit IIC	-0.451011	0.451011	1.367	0.306205	-0.283161	0.283161	1.21686	0.649578	1.29193
RS09905	SAN_2262	-	hypothetical protein	-0.478633	0.478633	1.39342	0.389278	-0.253619	0.253619	1.19219	0.699782	1.29281
RS05265	SAN_1190	-	lysozyme family protein	-0.372085	0.372085	1.29422	0.00812754	-0.359979	0.359979	1.28341	0.0428091	1.28881
RS09470	SAN_2157	-	streptomycin resistance protein	-0.372489	0.372489	1.29458	0.0217835	-0.356966	0.356966	1.28073	0.0883426	1.28766
RS07275	SAN_1633	-	IS3-like element IS861 family transposase	-0.594624	0.594624	1.51008	0.00135237	-0.133719	0.133719	1.09712	0.855224	1.3036
RS05065	-	-	hypothetical protein	-0.388157	0.388157	1.30872	0.155134	-0.339576	0.339576	1.26539	0.393014	1.28705
RS02590	SAN_2336	-	magnesium transporter CorA family protein	-0.371084	0.371084	1.29332	0.0625047	-0.352439	0.352439	1.27672	0.113932	1.28502
RS07195	SAN_1612	msrA	peptide-methionine S-S-oxide reductase MsrA	-0.368604	0.368604	1.2911	0.0254811	-0.353201	0.353201	1.27739	0.0801142	1.28425
RS05470	SAN_1233	folK	2-amino-4-hydroxy-6-hydroxymethyldihydropteridine diphosphokinase	-0.367751	0.367751	1.29034	0.01709	-0.353435	0.353435	1.2776	0.0655455	1.28397
RS05155	SAN_1165	-	orotidine-5-phosphate decarboxylase	-0.389968	0.389968	1.31036	0.188508	-0.330993	0.330993	1.25788	0.435071	1.28412
RS00875	SAN_0155	-	HAMP domain-containing histidine kinase	-0.366351	0.366351	1.28909	0.0171786	-0.352016	0.352016	1.27634	0.0647202	1.28272
RS09280	SAN_2117	-	hypothetical protein	-0.624737	0.624737	1.54193	0.538935	-0.0909564	0.0909564	1.06508	NA	1.3035
RS03905	SAN_0875	-	tRNA1Val adenine37-N6-methyltransferase	-0.367189	0.367189	1.28984	0.0298287	-0.34765	0.34765	1.27249	0.126464	1.28116
RS09780	SAN_2236	-	DUF1292 domain-containing protein	-0.35923	0.35923	1.28274	0.00101885	-0.352714	0.352714	1.27696	0.00320422	1.27985
RS07855	SAN_1773	dhaM	PTS-dependent dihydroxyacetone kinase phosphotransferase subunit DhaM	-0.360359	0.360359	1.28375	0.00669775	-0.350931	0.350931	1.27538	0.0203911	1.27956
RS08560	SAN_1941	-	transcription antiterminator	-0.367011	0.367011	1.28968	0.0988421	-0.343602	0.343602	1.26892	0.18865	1.2793
RS07355	SAN_1651	-	3-oxoacyl-ACP reductase	-0.364039	0.364039	1.28702	0.049425	-0.344744	0.344744	1.26993	0.151493	1.27847
RS04360	SAN_0974	-	phenylalanine--tRNA ligase subunit beta	-0.359516	0.359516	1.283	0.0136248	-0.348215	0.348215	1.27298	0.0401513	1.27799
RS01680	SAN_0310	proB	glutamate 5-kinase	-0.358762	0.358762	1.28232	0.0164234	-0.345638	0.345638	1.27071	0.0590544	1.27652
RS09290	SAN_2118	-	AAA family ATPase	-0.355878	0.355878	1.27976	0.00206249	-0.347758	0.347758	1.27258	0.0146221	1.27617
RS04210	SAN_0942	-	hydroxyethylthiazole kinase	-0.440899	0.440899	1.35745	0.380438	-0.258963	0.258963	1.19662	0.693439	1.27703
RS01415	SAN_0020	-	ABC transporter permease	-0.353482	0.353482	1.27764	0.00563141	-0.344484	0.344484	1.2697	0.0200589	1.27367
RS06945	SAN_1556	-	extracellular solute-binding protein	-0.356191	0.356191	1.28004	0.0458515	-0.341694	0.341694	1.26724	0.0797871	1.27364
RS09940	SAN_2269	-	response regulator transcription factor	-0.358811	0.358811	1.28237	0.047483	-0.337561	0.337561	1.26362	0.161708	1.27299
RS06970	SAN_1633	-	IS3-like element IS861 family transposase	-0.509131	0.509131	1.42319	0.00611495	-0.18717	0.18717	1.13853	0.782581	1.28086
RS06950	SAN_1561	-	sugar ABC transporter permease	-0.352624	0.352624	1.27688	0.0112156	-0.34141	0.34141	1.26699	0.0437829	1.27194
RS05550	SAN_1258	-	thiol peroxidase	-0.353219	0.353219	1.27741	0.0237342	-0.340311	0.340311	1.26603	0.0693338	1.27172
RS06050	SAN_1360	-	Lj965 prophage superinfection immunity protein	-0.35356	0.35356	1.27771	0.029109	-0.339303	0.339303	1.26515	0.0873386	1.27143
RS01840	SAN_0354	rsmB	16S rRNA cytosine967-C5-methyltransferase RsmB	-0.349208	0.349208	1.27386	0.0023223	-0.341091	0.341091	1.26671	0.0179241	1.27029
RS02850	SAN_0605	recN	DNA repair protein RecN	-0.347231	0.347231	1.27212	0.0025106	-0.339811	0.339811	1.26559	0.0123715	1.26885
RS02045	SAN_0399	-	acetyl-CoA carboxylase carboxyl transferase subunit alpha	-0.346085	0.346085	1.27111	0.00112977	-0.340093	0.340093	1.26584	0.00386531	1.26847
RS02735	SAN_0568	-	FtsQ-type POTRA domain-containing protein	-0.346813	0.346813	1.27175	0.00811301	-0.336821	0.336821	1.26297	0.0431994	1.26736
RS04130	SAN_0925	-	DEAD/DEAH box helicase	-0.344388	0.344388	1.26961	0.00385348	-0.335769	0.335769	1.26205	0.0268034	1.26583
RS05815	SAN_1310	arsC	arsenate reductase glutaredoxin	-0.345442	0.345442	1.27054	0.0112148	-0.334481	0.334481	1.26092	0.0545788	1.26573
RS04675	SAN_1049	-	VOC family protein	-0.346196	0.346196	1.2712	0.0345372	-0.331609	0.331609	1.25842	0.0995132	1.26481
RS01525	SAN_0275	-	hypothetical protein	-0.3498	0.3498	1.27438	0.0877759	-0.324877	0.324877	1.25256	0.231471	1.26347
RS06565	SAN_1477	-	accessory Sec system glycosyltransferase GtfB	-0.343334	0.343334	1.26869	0.027891	-0.329557	0.329557	1.25663	0.0903212	1.26266
RS10260	SAN_0467	-	hypothetical protein	-0.343351	0.343351	1.2687	0.0453601	-0.327294	0.327294	1.25466	0.127118	1.26168
RS07715	SAN_1737	-	hypothetical protein	-0.341265	0.341265	1.26687	0.0298871	-0.327582	0.327582	1.25491	0.0939746	1.26089
RS02710	SAN_0563	-	rhodanese-like domain-containing protein	-0.334876	0.334876	1.26127	0.00339192	-0.327221	0.327221	1.25459	0.0230022	1.25793
RS03545	SAN_0777	-	aminopeptidase P family protein	-0.334708	0.334708	1.26112	0.00858882	-0.32538	0.32538	1.25299	0.0396934	1.25706
RS04475	SAN_0997	-	TIGR01906 family membrane protein	-0.335234	0.335234	1.26158	0.0159532	-0.324082	0.324082	1.25187	0.0698768	1.25672
RS04325	SAN_0966	-	F0F1 ATP synthase subunit epsilon	-0.327197	0.327197	1.25457	0.00885028	-0.319274	0.319274	1.2477	0.0291419	1.25114
RS07490	SAN_1681	-	CBS domain-containing protein	-0.329763	0.329763	1.25681	0.0587141	-0.315129	0.315129	1.24412	0.142576	1.25046
RS08280	SAN_1869	-	NADP/FAD-dependent oxidoreductase	-0.323754	0.323754	1.25158	0.00305649	-0.318031	0.318031	1.24663	0.0101672	1.24911
RS06040	-	-	VOC family protein	-0.322708	0.322708	1.25068	0.0148211	-0.314093	0.314093	1.24323	0.0419504	1.24695
RS01390	SAN_0014	-	ATP-dependent DNA helicase RecG	-0.320454	0.320454	1.24872	0.0151893	-0.310675	0.310675	1.24029	0.0601523	1.24451
RS06785	SAN_1522	-	glycosyltransferase family 4 protein	-0.319178	0.319178	1.24762	0.00947322	-0.311147	0.311147	1.24069	0.0390966	1.24416
RS02630	SAN_0546	-	bifunctional metallophosphatase/5-nucleotidase	-0.324232	0.324232	1.252	0.066134	-0.305705	0.305705	1.23602	0.20502	1.24401
RS02955	SAN_2166	-	IS3-like element IS861 family transposase	-0.338223	0.338223	1.2642	0.0558996	-0.291383	0.291383	1.22381	0.643105	1.24401
RS03985	SAN_0891	-	hypothetical protein	-0.319019	0.319019	1.24748	0.0148428	-0.310057	0.310057	1.23976	0.06575	1.24362
RS09615	SAN_1680	-	IS30-like element ISSag9 family transposase	-0.334391	0.334391	1.26084	0.20149	-0.294038	0.294038	1.22607	0.472752	1.24346
RS07605	SAN_1713	-	hypothetical protein	-0.314957	0.314957	1.24397	0.00775033	-0.307644	0.307644	1.23768	0.0365328	1.24083
RS06790	SAN_1523	-	glycosyltransferase	-0.315959	0.315959	1.24484	0.0134182	-0.306555	0.306555	1.23675	0.0644363	1.2408
RS01605	SAN_0294	glyQ	glycine--tRNA ligase subunit alpha	-0.317396	0.317396	1.24608	0.0402322	-0.30492	0.30492	1.23535	0.119287	1.24071
RS09945	SAN_2270	-	HAMP domain-containing histidine kinase	-0.313124	0.313124	1.24239	0.0177959	-0.303642	0.303642	1.23426	0.0765094	1.23833
RS11030	-	-	GNAT family N-acetyltransferase	-0.319051	0.319051	1.24751	0.0855696	-0.297198	0.297198	1.22876	0.280358	1.23813
RS07135	-	-	hypothetical protein	-0.364063	0.364063	1.28705	0.336847	-0.24659	0.24659	1.1864	0.673964	1.23672
RS05895	SAN_1326	-	polysaccharide lyase 8 family protein	-0.310062	0.310062	1.23976	0.0304389	-0.299559	0.299559	1.23077	0.103965	1.23526
RS09395	SAN_2142	merA	mercuryII reductase	-0.331117	0.331117	1.25799	0.200958	-0.2783	0.2783	1.21277	0.493652	1.23538
RS00845	SAN_0148	-	D-ribose pyranase	-0.310827	0.310827	1.24042	0.0878595	-0.297197	0.297197	1.22876	0.172907	1.23459
RS04320	SAN_0965	atpD	F0F1 ATP synthase subunit beta	-0.307241	0.307241	1.23734	0.00825403	-0.300739	0.300739	1.23177	0.0277019	1.23456
RS08290	SAN_1871	-	hypothetical protein	-0.325315	0.325315	1.25294	0.256308	-0.2822	0.2822	1.21605	0.493043	1.23449
RS07990	SAN_1804	-	asparaginase	-0.308606	0.308606	1.23851	0.0260479	-0.298016	0.298016	1.22945	0.0955267	1.23398
RS09600	SAN_2189	-	HAMP domain-containing histidine kinase	-0.311669	0.311669	1.24114	0.100552	-0.294346	0.294346	1.22633	0.239954	1.23374
RS08635	SAN_1960	-	hypothetical protein	-0.306481	0.306481	1.23669	0.0110129	-0.298897	0.298897	1.2302	0.0446959	1.23345
RS02840	SAN_0603	-	TlyA family rRNA cytidine-2-O-methyltransferase	-0.307812	0.307812	1.23783	0.0268144	-0.297216	0.297216	1.22877	0.0969116	1.2333
RS06795	SAN_1524	-	oligosaccharide flippase family protein	-0.306217	0.306217	1.23646	0.0103623	-0.29877	0.29877	1.2301	0.041426	1.23328
RS06270	SAN_1413	-	glutathione S-transferase family protein	-0.305982	0.305982	1.23626	0.00995956	-0.298975	0.298975	1.23027	0.0401513	1.23327
RS06550	SAN_1474	-	glutathione-disulfide reductase	-0.30359	0.30359	1.23421	0.00946356	-0.297001	0.297001	1.22859	0.0346335	1.2314
RS03825	SAN_0855	-	triose-phosphate isomerase	-0.304191	0.304191	1.23473	0.0317861	-0.294942	0.294942	1.22684	0.079203	1.23078
RS00540	SAN_0098	-	30S ribosomal protein S5	-0.302016	0.302016	1.23287	0.00354882	-0.297068	0.297068	1.22864	0.0106952	1.23076
RS04265	SAN_0953	pulA	type I pullulanase	-0.300124	0.300124	1.23125	0.0193563	-0.292327	0.292327	1.22461	0.0558514	1.22793
RS09100	SAN_2060	-	endonuclease/exonuclease/phosphatase family protein	-0.302842	0.302842	1.23357	0.0776564	-0.28879	0.28879	1.22162	0.188339	1.22759
RS05685	SAN_1280	plsY	glycerol-3-phosphate 1-O-acyltransferase PlsY	-0.299788	0.299788	1.23096	0.0240421	-0.290975	0.290975	1.22347	0.0764288	1.22722
RS03830	SAN_0856	-	phosphoglycerate mutase	-0.298635	0.298635	1.22998	0.0259227	-0.290294	0.290294	1.22289	0.067744	1.22643
RS02830	-	-	exodeoxyribonuclease VII small subunit	-0.304162	0.304162	1.2347	0.125478	-0.283781	0.283781	1.21738	0.320953	1.22604
RS07680	SAN_1730	-	RNA helicase	-0.296694	0.296694	1.22833	0.00837817	-0.290885	0.290885	1.22339	0.0243716	1.22586
RS00840	SAN_0147	-	sugar ABC transporter ATP-binding protein	-0.312274	0.312274	1.24166	0.168178	-0.273431	0.273431	1.20868	0.484059	1.22517
RS08585	SAN_1946	-	dihydrofolate reductase	-0.333148	0.333148	1.25976	0.304586	-0.251481	0.251481	1.19043	0.643105	1.22509
RS08810	SAN_1996	-	monomeric 2-dehydro-3-deoxy-D-gluconate 5-dehydrogenase DhuD	-0.30477	0.30477	1.23522	0.22597	-0.279264	0.279264	1.21358	0.38015	1.2244
RS09170	SAN_2087	-	GNAT family N-acetyltransferase	-0.298645	0.298645	1.22999	0.0735033	-0.28463	0.28463	1.2181	0.196305	1.22404
RS02890	SAN_0612	-	aminoacyltransferase	-0.295442	0.295442	1.22726	0.0257449	-0.286729	0.286729	1.21987	0.0911618	1.22357
RS05885	SAN_1324	-	NUDIX hydrolase	-0.299102	0.299102	1.23038	0.160406	-0.279634	0.279634	1.21389	0.308616	1.22213
RS03325	SAN_0717	-	acyl carrier protein	-0.317089	0.317089	1.24581	0.319134	-0.259	0.259	1.19665	0.616471	1.22123
RS02820	SAN_0599	-	NADPH-hydrate dehydratase	-0.290348	0.290348	1.22294	0.0224549	-0.282318	0.282318	1.21615	0.0934771	1.21954
RS04480	SAN_0998	cas9	type II CRISPR RNA-guided endonuclease Cas9	-0.289387	0.289387	1.22212	0.0170418	-0.282366	0.282366	1.21619	0.063944	1.21915
RS01685	SAN_0311	-	glutamate-5-semialdehyde dehydrogenase	-0.287678	0.287678	1.22067	0.0198968	-0.280482	0.280482	1.2146	0.0581373	1.21764
RS03820	SAN_0854	tuf	elongation factor Tu	-0.284878	0.284878	1.21831	0.00983095	-0.27931	0.27931	1.21361	0.0341766	1.21596
RS09790	SAN_2238	-	IreB family regulatory phosphoprotein	-0.286023	0.286023	1.21927	0.0354924	-0.277927	0.277927	1.21245	0.0874798	1.21586
RS09375	SAN_2138	-	hypothetical protein	-0.294935	0.294935	1.22683	0.194363	-0.263633	0.263633	1.2005	0.475052	1.21366
RS09020	SAN_2044	-	kinase	-0.282858	0.282858	1.2166	0.0368331	-0.273578	0.273578	1.2088	0.127966	1.2127
RS01015	SAN_0189	-	ATP-binding cassette domain-containing protein	-0.280164	0.280164	1.21433	0.00653208	-0.275821	0.275821	1.21068	0.0180573	1.21251
RS11015	-	-	fucose isomerase	-0.315666	0.315666	1.24459	0.34702	-0.238755	0.238755	1.17997	0.671556	1.21228
RS11070	-	-	ABC transporter ATP-binding protein	-0.284391	0.284391	1.2179	0.132824	-0.269983	0.269983	1.20579	0.252842	1.21184
RS01725	SAN_0319	-	amino acid ABC transporter ATP-binding protein	-0.281856	0.281856	1.21576	0.0992162	-0.26987	0.26987	1.2057	0.205518	1.21073
RS04650	SAN_1043	-	ABC transporter permease	-0.277717	0.277717	1.21228	0.0300982	-0.27055	0.27055	1.20627	0.0779287	1.20927
RS04185	SAN_0937	-	ABC transporter permease	-0.32389	0.32389	1.2517	0.483626	-0.221739	0.221739	1.16614	0.719538	1.20892
RS02585	SAN_2337	-	Gfo/Idh/MocA family oxidoreductase	-0.277946	0.277946	1.21247	0.0762047	-0.267397	0.267397	1.20363	0.180968	1.20805
RS03025	SAN_0642	-	zinc ABC transporter substrate-binding protein AdcA	-0.27855	0.27855	1.21298	0.102305	-0.266225	0.266225	1.20266	0.21894	1.20782
RS02570	SAN_0539	-	valine--tRNA ligase	-0.272805	0.272805	1.20815	0.0226462	-0.266913	0.266913	1.20323	0.06575	1.20569
RS03330	SAN_0718	-	beta-hydroxyacyl-ACP dehydratase	-0.288826	0.288826	1.22165	0.287523	-0.249999	0.249999	1.18921	0.561659	1.20543
RS06385	SAN_1442	-	hypothetical protein	-0.279906	0.279906	1.21412	0.195849	-0.255601	0.255601	1.19383	0.44335	1.20397
RS05900	SAN_1327	rfbB	dTDP-glucose 4%2C6-dehydratase	-0.27146	0.27146	1.20703	0.0339752	-0.264035	0.264035	1.20083	0.0966887	1.20393
RS05890	SAN_1325	-	8-oxo-dGTP diphosphatase	-0.276771	0.276771	1.21148	0.171811	-0.257612	0.257612	1.1955	0.371301	1.20349
RS06180	SAN_1389	-	50S ribosomal protein L7/L12	-0.269667	0.269667	1.20553	0.0192197	-0.264111	0.264111	1.2009	0.0545788	1.20321
RS00340	SAN_0044	-	carbohydrate ABC transporter permease	-0.342182	0.342182	1.26767	0.475335	-0.191249	0.191249	1.14175	0.779256	1.20471
RS10235	SAN_0462	-	sugar transporter	-0.270703	0.270703	1.2064	0.0696217	-0.261741	0.261741	1.19892	0.157817	1.20266
RS09550	SAN_2173	-	hypothetical protein	-0.267415	0.267415	1.20365	0.018938	-0.26165	0.26165	1.19885	0.0657255	1.20125
RS01540	SAN_0278	-	N-acetyltransferase	-0.27058	0.27058	1.20629	0.189144	-0.255328	0.255328	1.19361	0.323456	1.19995
RS07850	SAN_1772	dhaL	dihydroxyacetone kinase subunit L	-0.265515	0.265515	1.20206	0.0363064	-0.258922	0.258922	1.19658	0.0876007	1.19932
RS05080	SAN_1148	-	hypothetical protein	-0.269866	0.269866	1.2057	0.125409	-0.253166	0.253166	1.19182	0.349581	1.19876
RS04515	SAN_1012	-	pneumococcal-type histidine triad protein	-0.277512	0.277512	1.2121	0.254271	-0.245483	0.245483	1.18549	0.528893	1.1988
RS06320	SAN_1425	-	ABC transporter ATP-binding protein	-0.267664	0.267664	1.20386	0.138038	-0.249846	0.249846	1.18908	0.352315	1.19647
RS06405	SAN_1447	-	DeoR/GlpR transcriptional regulator	-0.263959	0.263959	1.20077	0.104849	-0.252889	0.252889	1.19159	0.228089	1.19618
RS04440	SAN_0990	-	YbbR-like domain-containing protein	-0.263027	0.263027	1.19999	0.0656709	-0.253488	0.253488	1.19209	0.180021	1.19604
RS04380	SAN_0978	-	magnesium transporter CorA family protein	-0.261538	0.261538	1.19876	0.0696996	-0.252051	0.252051	1.1909	0.189705	1.19483
RS04315	SAN_0964	-	F0F1 ATP synthase subunit gamma	-0.257702	0.257702	1.19557	0.0348323	-0.25164	0.25164	1.19056	0.0884031	1.19307
RS10775	-	-	hypothetical protein	-0.269807	0.269807	1.20565	0.305154	-0.238284	0.238284	1.17959	0.547689	1.19262
RS11065	-	-	ABC transporter ATP-binding protein	-0.261049	0.261049	1.19835	0.194642	-0.24641	0.24641	1.18625	0.339987	1.1923
RS09040	SAN_2047	-	sensor histidine kinase	-0.262076	0.262076	1.1992	0.176351	-0.244511	0.244511	1.18469	0.372718	1.19195
RS08105	SAN_1831	-	multidrug efflux MFS transporter	-0.25795	0.25795	1.19578	0.102875	-0.246584	0.246584	1.18639	0.267027	1.19109
RS05490	SAN_1237	-	bifunctional folylpolyglutamate synthase/dihydrofolate synthase	-0.255932	0.255932	1.19411	0.0692141	-0.247617	0.247617	1.18724	0.188339	1.19068
RS07375	SAN_1656	-	glycosyltransferase family 2 protein	-0.280904	0.280904	1.21496	0.440874	-0.221806	0.221806	1.16619	0.693439	1.19057
RS01385	SAN_0013	-	hypothetical protein	-0.253125	0.253125	1.19179	0.0316788	-0.247477	0.247477	1.18713	0.0829945	1.18946
RS09035	SAN_2046	-	response regulator	-0.26534	0.26534	1.20192	0.258953	-0.234484	0.234484	1.17649	0.530846	1.1892
RS07250	SAN_1680	-	IS30-like element ISSag9 family transposase	-0.260986	0.260986	1.1983	0.29042	-0.236984	0.236984	1.17853	0.565409	1.18841
RS02495	SAN_0522	-	TetR/AcrR family transcriptional regulator	-0.275263	0.275263	1.21021	0.316177	-0.222126	0.222126	1.16645	0.643105	1.18833
RS10665	-	-	IS3-like element ISSag2 family transposase	-0.261715	0.261715	1.1989	0.268621	-0.230061	0.230061	1.17288	0.578671	1.18589
RS09915	SAN_2264	-	hypothetical protein	-0.280157	0.280157	1.21433	0.453252	-0.211154	0.211154	1.15761	0.711052	1.18597
RS09385	SAN_2140	-	hypothetical protein	-0.248041	0.248041	1.18759	0.0270649	-0.243189	0.243189	1.18361	0.0691352	1.1856
RS01285	SAN_0241	-	SseB family protein	-0.249474	0.249474	1.18877	0.0716602	-0.241099	0.241099	1.18189	0.195029	1.18533
RS02930	SAN_0621	queG	tRNA epoxyqueuosine34 reductase QueG	-0.249302	0.249302	1.18863	0.0977374	-0.239652	0.239652	1.18071	0.234358	1.18467
RS08780	SAN_1990	-	alginate lyase family protein	-0.269379	0.269379	1.20529	0.430891	-0.217744	0.217744	1.16291	0.667546	1.1841
RS05720	SAN_1288	-	polysaccharide biosynthesis protein	-0.245921	0.245921	1.18585	0.0327844	-0.240758	0.240758	1.18161	0.0820426	1.18373
RS07485	SAN_1680	-	IS30-like element ISSag9 family transposase	-0.257587	0.257587	1.19548	0.301551	-0.228861	0.228861	1.17191	0.590224	1.18369
RS02835	SAN_0602	-	polyprenyl synthetase family protein	-0.245887	0.245887	1.18582	0.0929387	-0.237005	0.237005	1.17854	0.225286	1.18218
RS02995	SAN_0636	-	hypothetical protein	-0.244338	0.244338	1.18455	0.0424451	-0.237717	0.237717	1.17912	0.144054	1.18184
RS10120	SAN_2314	-	hypothetical protein	-0.269711	0.269711	1.20557	0.469705	-0.21067	0.21067	1.15723	0.697218	1.1814
RS02195	SAN_0430	-	CopY/TcrY family copper transport repressor	-0.276027	0.276027	1.21086	0.386754	-0.204353	0.204353	1.15217	0.711381	1.18151
RS06725	SAN_1680	-	IS30-like element ISSag9 family transposase	-0.251911	0.251911	1.19078	0.263963	-0.227573	0.227573	1.17086	0.545718	1.18082
RS09785	SAN_2237	ruvX	Holliday junction resolvase RuvX	-0.241758	0.241758	1.18243	0.0332429	-0.23684	0.23684	1.17841	0.0775371	1.18042
RS07650	SAN_1723	-	amidase	-0.247544	0.247544	1.18718	0.249343	-0.229926	0.229926	1.17277	0.438305	1.17998
RS03110	SAN_0661	-	HAMP domain-containing histidine kinase	-0.244336	0.244336	1.18455	0.149312	-0.232347	0.232347	1.17474	0.329616	1.17965
RS04580	SAN_1025	pyk	pyruvate kinase	-0.241355	0.241355	1.1821	0.0985328	-0.233525	0.233525	1.1757	0.194328	1.1789
RS02885	SAN_0611	-	aminoacyltransferase	-0.240228	0.240228	1.18118	0.0454739	-0.234546	0.234546	1.17654	0.110271	1.17886
RS01875	SAN_0361	-	S1 RNA-binding domain-containing protein	-0.238668	0.238668	1.1799	0.0398428	-0.232971	0.232971	1.17525	0.12503	1.17758
RS04365	SAN_0975	-	hypothetical protein	-0.239471	0.239471	1.18056	0.148435	-0.228629	0.228629	1.17172	0.326184	1.17614
RS07120	SAN_1596	-	Rgg/GadR/MutR family transcriptional regulator	-0.265484	0.265484	1.20204	0.455235	-0.197378	0.197378	1.14661	0.717211	1.17433
RS03190	-	-	hypothetical protein	-0.240974	0.240974	1.18179	0.254984	-0.22128	0.22128	1.16577	0.53818	1.17378
RS02270	SAN_0447	-	MBL fold metallo-hydrolase	-0.234205	0.234205	1.17626	0.0961734	-0.226725	0.226725	1.17018	0.230088	1.17322
RS03365	SAN_0725	-	hypothetical protein	-0.236247	0.236247	1.17792	0.174457	-0.222932	0.222932	1.1671	0.373647	1.17251
RS02460	SAN_0514	-	DUF2316 family protein	-0.280569	0.280569	1.21467	0.505262	-0.178088	0.178088	1.13138	0.790209	1.17303
RS02855	SAN_0606	-	DegV family protein	-0.231713	0.231713	1.17423	0.0393598	-0.226686	0.226686	1.17014	0.114445	1.17219
RS08370	SAN_1892	glnA	type I glutamate--ammonia ligase	-0.249483	0.249483	1.18878	0.355057	-0.208518	0.208518	1.1555	0.663614	1.17214
RS05715	SAN_1287	neuB	N-acetylneuraminate synthase	-0.231267	0.231267	1.17387	0.055703	-0.226051	0.226051	1.16963	0.133326	1.17175
RS07775	SAN_1753	-	ABC transporter permease	-0.230279	0.230279	1.17306	0.0839991	-0.223545	0.223545	1.1676	0.222886	1.17033
RS05820	SAN_1311	-	phosphopentomutase	-0.229342	0.229342	1.1723	0.0445238	-0.223584	0.223584	1.16763	0.154065	1.16997
RS01815	SAN_0349	-	DUF1211 domain-containing protein	-0.230961	0.230961	1.17362	0.154235	-0.221699	0.221699	1.16611	0.317085	1.16986
RS06800	SAN_1525	-	DUF2142 domain-containing protein	-0.228997	0.228997	1.17202	0.071408	-0.222345	0.222345	1.16663	0.183983	1.16932
RS05755	SAN_1295	-	sugar transferase	-0.228794	0.228794	1.17185	0.0994744	-0.221949	0.221949	1.16631	0.199003	1.16908
RS11025	-	-	hypothetical protein	-0.242382	0.242382	1.18294	0.410161	-0.208008	0.208008	1.15509	0.670437	1.16902
RS02705	SAN_0562	-	ROK family glucokinase	-0.227978	0.227978	1.17119	0.0556451	-0.222004	0.222004	1.16635	0.164587	1.16877
RS09285	SAN_2118	-	hypothetical protein	-0.228286	0.228286	1.17144	0.0858932	-0.221138	0.221138	1.16565	0.219244	1.16855
RS10140	SAN_2318	-	hypothetical protein	-0.227797	0.227797	1.17105	0.0763203	-0.221274	0.221274	1.16576	0.191904	1.1684
RS03960	SAN_0886	-	PTS beta-glucoside transporter subunit IIBCA	-0.245329	0.245329	1.18536	0.353832	-0.201521	0.201521	1.14991	0.673923	1.16764
RS00530	SAN_0096	-	50S ribosomal protein L6	-0.22457	0.22457	1.16843	0.028425	-0.220945	0.220945	1.1655	0.0670109	1.16696
RS02040	SAN_0398	-	acetyl-CoA carboxylase carboxyltransferase subunit beta	-0.224465	0.224465	1.16834	0.0256359	-0.221049	0.221049	1.16558	0.0601265	1.16696
RS08310	SAN_1877	-	3-5 exonuclease	-0.255627	0.255627	1.19385	0.521803	-0.18767	0.18767	1.13892	0.770484	1.16639
RS06160	SAN_1383	-	hypothetical protein	-0.228171	0.228171	1.17135	0.223211	-0.213951	0.213951	1.15986	0.459106	1.1656
RS08890	SAN_2017	-	2-hydroxycarboxylate transporter family protein	-0.302252	0.302252	1.23307	0.642539	-0.139559	0.139559	1.10157	NA	1.16732
RS04115	SAN_0922	ptsP	phosphoenolpyruvate--protein phosphotransferase	-0.222816	0.222816	1.16701	0.0463718	-0.218148	0.218148	1.16324	0.109085	1.16512
RS08250	SAN_1863	-	hypothetical protein	-0.228481	0.228481	1.1716	0.274697	-0.212343	0.212343	1.15857	0.488721	1.16508
RS01170	SAN_0217	-	DUF4479 domain-containing protein	-0.223552	0.223552	1.1676	0.108798	-0.216425	0.216425	1.16185	0.255088	1.16473
RS03390	SAN_0730	-	hypothetical protein	-0.227845	0.227845	1.17108	0.239874	-0.21213	0.21213	1.1584	0.493043	1.16474
RS08190	SAN_1851	-	hypothetical protein	-0.221449	0.221449	1.1659	0.0356132	-0.217368	0.217368	1.16261	0.0804396	1.16426
RS02825	SAN_0600	-	exodeoxyribonuclease VII large subunit	-0.222101	0.222101	1.16643	0.0809236	-0.215945	0.215945	1.16146	0.203324	1.16395
RS08145	SAN_1841	-	helix-turn-helix transcriptional regulator	-0.231327	0.231327	1.17391	0.320043	-0.203509	0.203509	1.1515	0.614721	1.16271
RS05320	SAN_1201	-	formate transporter	-0.221887	0.221887	1.16626	0.174403	-0.212808	0.212808	1.15894	0.357031	1.1626
RS05615	SAN_1267	-	uracil permease	-0.223111	0.223111	1.16725	0.235036	-0.211104	0.211104	1.15757	0.397989	1.16241
RS03340	SAN_0720	-	ABC transporter permease	-0.226428	0.226428	1.16993	0.349385	-0.206149	0.206149	1.1536	0.547143	1.16177
RS04375	SAN_0977	addA	helicase-exonuclease AddAB subunit AddA	-0.218485	0.218485	1.16351	0.0587531	-0.212864	0.212864	1.15899	0.178397	1.16125
RS10705	SAN_1600	-	CPBP family intramembrane metalloprotease	-0.234128	0.234128	1.1762	0.466652	-0.195646	0.195646	1.14524	0.702721	1.16072
RS08165	SAN_1845	-	CvpA family protein	-0.216312	0.216312	1.16176	0.0578911	-0.211132	0.211132	1.1576	0.173598	1.15968
RS04425	SAN_0987	-	glutamine amidotransferase	-0.2164	0.2164	1.16183	0.142533	-0.208451	0.208451	1.15545	0.311894	1.15864
RS06925	SAN_1552	-	MFS transporter	-0.221356	0.221356	1.16583	0.323369	-0.202772	0.202772	1.15091	0.574158	1.15837
RS09755	SAN_2230	-	Gfo/Idh/MocA family oxidoreductase	-0.214671	0.214671	1.16044	0.117977	-0.207825	0.207825	1.15495	0.25591	1.15769
RS03650	SAN_0813	ftsY	signal recognition particle-docking protein FtsY	-0.212933	0.212933	1.15904	0.0704455	-0.207901	0.207901	1.15501	0.167705	1.15702
RS09760	-	-	hypothetical protein	-0.214959	0.214959	1.16067	0.203603	-0.205442	0.205442	1.15304	0.383473	1.15686
RS02780	SAN_0577	-	DUF1827 family protein	-0.212522	0.212522	1.15871	0.0762811	-0.20734	0.20734	1.15456	0.175729	1.15663
RS07500	SAN_1683	-	branched-chain amino acid ABC transporter permease	-0.214855	0.214855	1.16059	0.278952	-0.203925	0.203925	1.15183	0.435071	1.15621
RS02505	SAN_0524	-	YSIRK signal domain/LPXTG anchor domain surface protein	-0.211614	0.211614	1.15798	0.0946479	-0.205707	0.205707	1.15325	0.247259	1.15562
RS04555	SAN_1020	-	hypothetical protein	-0.208732	0.208732	1.15567	0.132285	-0.202942	0.202942	1.15104	0.243236	1.15336
RS09660	SAN_2210	-	penicillin-binding protein	-0.208374	0.208374	1.15538	0.0806012	-0.203061	0.203061	1.15114	0.195501	1.15326
RS03685	SAN_0821	-	SprT family protein	-0.211736	0.211736	1.15808	0.264499	-0.198993	0.198993	1.1479	0.46961	1.15299
RS09620	SAN_2202	-	MFS transporter	-0.210502	0.210502	1.15709	0.234375	-0.198979	0.198979	1.14789	0.433765	1.15249
RS01010	SAN_0188	-	ABC transporter ATP-binding protein	-0.206325	0.206325	1.15375	0.0514586	-0.202904	0.202904	1.15101	0.10836	1.15238
RS00355	SAN_0047	-	N-acetylneuraminate lyase	-0.261062	0.261062	1.19836	0.579946	-0.148148	0.148148	1.10815	0.833119	1.15325
RS07315	SAN_1642	-	5-methylthioadenosine/adenosylhomocysteine nucleosidase	-0.207739	0.207739	1.15488	0.122914	-0.200829	0.200829	1.14936	0.284748	1.15212
RS09715	SAN_2222	-	ATP-binding cassette domain-containing protein	-0.206248	0.206248	1.15368	0.11157	-0.200513	0.200513	1.14911	0.222477	1.1514
RS02025	SAN_0395	-	acetyl-CoA carboxylase biotin carboxyl carrier protein	-0.205092	0.205092	1.15276	0.0518923	-0.201448	0.201448	1.14985	0.112807	1.15131
RS07640	SAN_1721	-	amino acid ABC transporter permease	-0.206006	0.206006	1.15349	0.191802	-0.198757	0.198757	1.14771	0.331566	1.1506
RS06355	SAN_1433	-	ABC transporter ATP-binding protein	-0.205375	0.205375	1.15299	0.119786	-0.199204	0.199204	1.14806	0.286626	1.15053
RS00555	SAN_0102	secY	preprotein translocase subunit SecY	-0.202832	0.202832	1.15096	0.0453654	-0.199442	0.199442	1.14825	0.101867	1.1496
RS09015	SAN_2043	-	M42 family metallopeptidase	-0.203949	0.203949	1.15185	0.118907	-0.198093	0.198093	1.14718	0.280367	1.14951
RS00550	SAN_0101	-	50S ribosomal protein L15	-0.201801	0.201801	1.15013	0.0491081	-0.198609	0.198609	1.14759	0.104165	1.14886
RS02605	SAN_0541	-	bacteriocin transport accessory protein	-0.204574	0.204574	1.15235	0.273595	-0.193474	0.193474	1.14351	0.455514	1.14793
RS02680	SAN_0556	-	thiolase family protein	-0.237445	0.237445	1.1789	0.579255	-0.160507	0.160507	1.11768	0.816787	1.14829
RS07950	SAN_1793	-	kinase/pyrophosphorylase	-0.213423	0.213423	1.15944	0.402839	-0.183474	0.183474	1.13562	0.671556	1.14753
RS02200	SAN_0431	-	copper-translocating P-type ATPase	-0.203584	0.203584	1.15156	0.237738	-0.193193	0.193193	1.14329	0.431526	1.14742
RS02180	SAN_0427	-	translation initiation factor IF-2	-0.200011	0.200011	1.14871	0.0979506	-0.195312	0.195312	1.14497	0.199003	1.14684
RS09490	SAN_2161	-	GNAT family N-acetyltransferase	-0.20937	0.20937	1.15618	0.348157	-0.183357	0.183357	1.13552	0.646361	1.14585
RS01745	SAN_0323	-	ammonia-dependent NAD+ synthetase	-0.198689	0.198689	1.14765	0.0904389	-0.19394	0.19394	1.14388	0.24023	1.14577
RS09680	SAN_2214	deoC	deoxyribose-phosphate aldolase	-0.197475	0.197475	1.14669	0.0854891	-0.192667	0.192667	1.14287	0.23548	1.14478
RS02925	SAN_0620	-	fructose-bisphosphatase class III	-0.199659	0.199659	1.14843	0.262549	-0.190402	0.190402	1.14108	0.433765	1.14475
RS03535	SAN_0775	-	HAD family hydrolase	-0.232407	0.232407	1.17479	0.579808	-0.155673	0.155673	1.11394	0.814167	1.14437
RS04465	SAN_0995	-	acyl-ACP thioesterase	-0.201012	0.201012	1.1495	0.328803	-0.185704	0.185704	1.13737	0.572286	1.14344
RS02730	SAN_0567	-	UDP-N-acetylglucosamine--N-acetylmuramyl-pentapeptide pyrophosphoryl-undecaprenol N-acetylglucosamine transferase	-0.196944	0.196944	1.14627	0.207539	-0.188853	0.188853	1.13986	0.390029	1.14306
RS11045	-	-	fucose isomerase	-0.201266	0.201266	1.14971	0.402775	-0.182772	0.182772	1.13506	0.673964	1.14239
RS06495	SAN_1463	pyrR	bifunctional pyr operon transcriptional regulator/uracil phosphoribosyltransferase PyrR	-0.197052	0.197052	1.14635	0.256574	-0.186518	0.186518	1.13801	0.49341	1.14218
RS10455	-	-	hypothetical protein	-0.275196	0.275196	1.21016	0.686825	-0.10772	0.10772	1.07752	NA	1.14384
RS00960	#N/A	sufC	Fe-S cluster assembly ATPase SufC	-0.195122	0.195122	1.14482	0.250777	-0.186292	0.186292	1.13784	0.427343	1.14133
RS06805	SAN_1526	-	glycosyltransferase	-0.193143	0.193143	1.14325	0.114629	-0.188019	0.188019	1.1392	0.284743	1.14123
RS09505	-	-	hypothetical protein	-0.213924	0.213924	1.15984	0.479874	-0.16652	0.16652	1.12235	0.76286	1.14109
RS02225	SAN_0436	-	CoA-binding protein	-0.192697	0.192697	1.1429	0.175417	-0.185865	0.185865	1.1375	0.363731	1.1402
RS08575	SAN_1944	-	amidohydrolase	-0.235221	0.235221	1.17709	0.655189	-0.142403	0.142403	1.10374	0.846192	1.14041
RS10950	-	-	fucose isomerase	-0.19888	0.19888	1.14781	0.365114	-0.17833	0.17833	1.13157	0.629904	1.13969
RS01005	SAN_0187	-	ABC transporter permease	-0.18896	0.18896	1.13994	0.111463	-0.185021	0.185021	1.13683	0.219244	1.13839
RS05270	SAN_1191	-	nucleoid-associated protein	-0.190213	0.190213	1.14093	0.196598	-0.183317	0.183317	1.13549	0.377254	1.13821
RS05965	SAN_1341	hflX	GTPase HflX	-0.190115	0.190115	1.14085	0.21618	-0.182877	0.182877	1.13515	0.403568	1.138
RS03625	SAN_0793	-	DUF454 domain-containing protein	-0.189502	0.189502	1.14037	0.202997	-0.182433	0.182433	1.1348	0.388643	1.13758
RS04225	SAN_0945	-	GNAT family N-acetyltransferase	-0.189865	0.189865	1.14066	0.251675	-0.18145	0.18145	1.13402	0.435397	1.13734
RS07630	SAN_1719	-	acylphosphatase	-0.194153	0.194153	1.14405	0.392109	-0.175657	0.175657	1.12948	0.65156	1.13677
RS09465	SAN_2156	-	hypothetical protein	-0.192404	0.192404	1.14267	0.397257	-0.177292	0.177292	1.13076	0.628497	1.13671
RS01530	SAN_0286	-	hypothetical protein	-0.188719	0.188719	1.13975	0.27332	-0.180115	0.180115	1.13297	0.46915	1.13636
RS02220	SAN_0435	polA	DNA polymerase I	-0.186812	0.186812	1.13825	0.140867	-0.181846	0.181846	1.13433	0.274586	1.13629
RS06780	-	-	hypothetical protein	-0.224514	0.224514	1.16838	0.66136	-0.144118	0.144118	1.10506	0.830074	1.13672
RS05475	SAN_1234	folB	dihydroneopterin aldolase	-0.189402	0.189402	1.14029	0.305289	-0.178229	0.178229	1.13149	0.537714	1.13589
RS02915	SAN_0617	-	calcium-translocating P-type ATPase%2C PMCA-type	-0.185989	0.185989	1.1376	0.154065	-0.181089	0.181089	1.13374	0.28604	1.13567
RS01325	-	-	helix-turn-helix domain-containing protein	-0.224767	0.224767	1.16859	0.621953	-0.13879	0.13879	1.10098	0.847814	1.13478
RS05680	SAN_1279	parE	DNA topoisomerase IV subunit B	-0.183548	0.183548	1.13567	0.183768	-0.177968	0.177968	1.13129	0.375104	1.13348
RS02815	SAN_0598	-	bifunctional methylenetetrahydrofolate dehydrogenase/methenyltetrahydrofolate cyclohydrolase	-0.184225	0.184225	1.13621	0.243528	-0.176874	0.176874	1.13043	0.434306	1.13332
RS07645	SAN_1722	-	transporter substrate-binding domain-containing protein	-0.182876	0.182876	1.13514	0.166871	-0.177884	0.177884	1.13122	0.325157	1.13318
RS05260	SAN_1189	-	ABC transporter ATP-binding protein	-0.182805	0.182805	1.13509	0.1289	-0.177577	0.177577	1.13098	0.311488	1.13304
RS09575	SAN_2182	-	5-methyltetrahydropteroyltriglutamate--homocysteine S-methyltransferase	-0.186465	0.186465	1.13797	0.421571	-0.172897	0.172897	1.12732	0.595253	1.13265
RS02665	-	-	biotin transporter BioY	-0.21131	0.21131	1.15774	0.585926	-0.146902	0.146902	1.10719	0.819603	1.13246
RS02655	SAN_0551	-	ABC transporter ATP-binding protein	-0.180704	0.180704	1.13344	0.213482	-0.17405	0.17405	1.12822	0.407007	1.13083
RS07255	SAN_1629	-	MFS transporter	-0.182716	0.182716	1.13502	0.357744	-0.172005	0.172005	1.12662	0.563556	1.13082
RS03490	SAN_0766	-	D-lactate dehydrogenase	-0.197592	0.197592	1.14678	0.547033	-0.156118	0.156118	1.11428	0.766839	1.13053
RS10710	-	-	hypothetical protein	-0.182058	0.182058	1.1345	0.38772	-0.169965	0.169965	1.12503	0.59964	1.12977
RS04310	SAN_0963	-	F0F1 ATP synthase subunit alpha	-0.177869	0.177869	1.13121	0.118984	-0.174142	0.174142	1.12829	0.234358	1.12975
RS10490	-	-	hypothetical protein	-0.273176	0.273176	1.20847	0.756806	-0.0787798	0.0787798	1.05612	NA	1.13229
RS01365	SAN_2353	-	hypothetical protein	-0.255165	0.255165	1.19347	0.656342	-0.0955271	0.0955271	1.06846	0.898412	1.13096
RS08960	SAN_2031	-	exo-alpha-sialidase	-0.1786	0.1786	1.13179	0.328858	-0.169706	0.169706	1.12483	0.505361	1.12831
RS05940	SAN_1335	-	hypothetical protein	-0.175886	0.175886	1.12966	0.164232	-0.170955	0.170955	1.1258	0.324511	1.12773
RS05055	SAN_1145	-	hypothetical protein	-0.178357	0.178357	1.13159	0.419582	-0.162776	0.162776	1.11944	0.643105	1.12552
RS03610	SAN_0790	-	response regulator transcription factor	-0.172771	0.172771	1.12722	0.212439	-0.167375	0.167375	1.12301	0.410612	1.12512
RS09475	SAN_2176	-	DUF2785 domain-containing protein	-0.18462	0.18462	1.13652	0.541429	-0.155157	0.155157	1.11354	0.758494	1.12503
RS02900	SAN_0614	-	sugar-phosphatase	-0.171998	0.171998	1.12662	0.196238	-0.166634	0.166634	1.12244	0.393982	1.12453
RS02910	SAN_0616	-	DUF1934 domain-containing protein	-0.177269	0.177269	1.13074	0.481744	-0.160922	0.160922	1.118	0.667508	1.12437
RS06045	-	-	hypothetical protein	-0.17163	0.17163	1.12633	0.20534	-0.166473	0.166473	1.12231	0.37258	1.12432
RS10180	SAN_2326	sdaAA	L-serine ammonia-lyase%2C iron-sulfur-dependent%2C subunit alpha	-0.171286	0.171286	1.12606	0.208356	-0.165865	0.165865	1.12184	0.375567	1.12395
RS00525	SAN_0095	-	30S ribosomal protein S8	-0.168498	0.168498	1.12389	0.14485	-0.164695	0.164695	1.12093	0.272342	1.12241
RS10115	-	-	hypothetical protein	-0.194079	0.194079	1.14399	0.552542	-0.137499	0.137499	1.1	0.819343	1.122
RS06605	SAN_1486	-	YlbF/YmcA family competence regulator	-0.169022	0.169022	1.1243	0.287906	-0.162197	0.162197	1.11899	0.443708	1.12164
RS09460	SAN_2155	-	hypothetical protein	-0.171922	0.171922	1.12656	0.416316	-0.15885	0.15885	1.1164	0.642095	1.12148
RS02035	SAN_0397	accC	acetyl-CoA carboxylase biotin carboxylase subunit	-0.166177	0.166177	1.12208	0.104648	-0.163345	0.163345	1.11988	0.20295	1.12098
RS05725	SAN_1289	-	capsular polysaccharide biosynthesis protein	-0.166227	0.166227	1.12212	0.203128	-0.161468	0.161468	1.11842	0.366618	1.12027
RS08885	SAN_2016	-	NADP-dependent malic enzyme	-0.207864	0.207864	1.15498	0.688019	-0.118795	0.118795	1.08583	0.870447	1.1204
RS01220	SAN_0228	-	ABC transporter permease	-0.179844	0.179844	1.13276	0.523168	-0.146339	0.146339	1.10676	0.776975	1.11976
RS06485	SAN_1461	-	carbamoyl phosphate synthase large subunit	-0.165314	0.165314	1.12141	0.185869	-0.160448	0.160448	1.11763	0.383349	1.11952
RS04110	-	-	phosphocarrier protein HPr	-0.163588	0.163588	1.12007	0.202895	-0.15906	0.15906	1.11656	0.354617	1.11831
RS03265	SAN_0703	-	class C sortase	-0.170287	0.170287	1.12528	0.495046	-0.152346	0.152346	1.11138	0.725391	1.11833
RS10900	-	-	hypothetical protein	-0.193673	0.193673	1.14367	0.618987	-0.128649	0.128649	1.09327	0.85238	1.11847
RS02465	-	-	carboxymuconolactone decarboxylase family protein	-0.180353	0.180353	1.13316	0.601265	-0.141593	0.141593	1.10312	0.819603	1.11814
RS07010	SAN_1572	-	hypothetical protein	-0.162884	0.162884	1.11952	0.205425	-0.15783	0.15783	1.11561	0.400889	1.11757
RS07425	SAN_1666	-	alpha/beta hydrolase	-0.162997	0.162997	1.11961	0.256574	-0.157106	0.157106	1.11505	0.455514	1.11733
RS06810	SAN_1527	-	glycosyltransferase family 2 protein	-0.162114	0.162114	1.11893	0.219362	-0.157041	0.157041	1.115	0.415836	1.11696
RS03735	SAN_0834	-	hypothetical protein	-0.168931	0.168931	1.12422	0.475211	-0.14919	0.14919	1.10895	0.711052	1.11659
RS05150	SAN_1164	-	orotate phosphoribosyltransferase	-0.16816	0.16816	1.12362	0.469462	-0.149887	0.149887	1.10948	0.714021	1.11655
RS02030	SAN_0396	-	3-hydroxyacyl-ACP dehydratase FabZ	-0.159081	0.159081	1.11658	0.144991	-0.156062	0.156062	1.11424	0.266743	1.11541
RS01085	SAN_0199	rpoB	DNA-directed RNA polymerase subunit beta	-0.159018	0.159018	1.11653	0.202974	-0.154931	0.154931	1.11337	0.356349	1.11495
RS05905	SAN_1328	-	dTDP-4-keto-6-deoxy-D-glucose epimerase	-0.159178	0.159178	1.11665	0.244456	-0.15337	0.15337	1.11216	0.445542	1.11441
RS08415	SAN_1905	purR	pur operon repressor	-0.158225	0.158225	1.11591	0.216289	-0.153995	0.153995	1.11265	0.39013	1.11428
RS06860	SAN_1542	-	metal-sulfur cluster assembly factor	-0.158643	0.158643	1.11624	0.22196	-0.153462	0.153462	1.11224	0.425923	1.11424
RS09885	SAN_2258	-	CadD family cadmium resistance transporter	-0.165689	0.165689	1.1217	0.502198	-0.145253	0.145253	1.10592	0.729895	1.11381
RS08915	SAN_2022	ugpC	sn-glycerol-3-phosphate ABC transporter ATP-binding protein UgpC	-0.156762	0.156762	1.11478	0.165937	-0.153413	0.153413	1.1122	0.291481	1.11349
RS07740	SAN_1742	-	TrkA family potassium uptake protein	-0.157533	0.157533	1.11538	0.239221	-0.152294	0.152294	1.11134	0.438477	1.11336
RS05640	SAN_1274	-	DUF3862 domain-containing protein	-0.156498	0.156498	1.11458	0.267747	-0.15096	0.15096	1.11031	0.4708	1.11244
RS06575	SAN_1479	secA2	accessory Sec system translocase SecA2	-0.154326	0.154326	1.1129	0.26378	-0.14883	0.14883	1.10867	0.459495	1.11079
RS05420	SAN_1223	-	6-phospho-beta-glucosidase	-0.156486	0.156486	1.11457	0.464172	-0.146167	0.146167	1.10663	0.649578	1.1106
RS03255	SAN_0701	-	class C sortase	-0.173468	0.173468	1.12777	0.594404	-0.126971	0.126971	1.092	0.835624	1.10988
RS01185	SAN_0220	-	HAD family hydrolase	-0.157433	0.157433	1.1153	0.600192	-0.142163	0.142163	1.10356	0.71391	1.10943
RS09495	SAN_2162	-	ABC transporter permease	-0.158077	0.158077	1.1158	0.468901	-0.141233	0.141233	1.10285	0.702721	1.10932
RS06855	SAN_1541	rfbD	dTDP-4-dehydrorhamnose reductase	-0.151443	0.151443	1.11068	0.235027	-0.146456	0.146456	1.10685	0.446139	1.10876
RS02945	SAN_0624	-	ABC transporter permease	-0.150576	0.150576	1.11001	0.19704	-0.147232	0.147232	1.10744	0.369998	1.10873
RS04900	SAN_1104	pstB	phosphate ABC transporter ATP-binding protein	-0.151009	0.151009	1.11035	0.311905	-0.145346	0.145346	1.106	0.505361	1.10817
RS08090	SAN_1828	-	hypothetical protein	-0.154073	0.154073	1.11271	0.424508	-0.142182	0.142182	1.10357	0.65923	1.10814
RS07040	SAN_1578	-	LPXTG cell wall anchor domain-containing protein	-0.151531	0.151531	1.11075	0.486912	-0.144022	0.144022	1.10498	0.602875	1.10786
RS05710	SAN_1285	neuC	UDP-N-acetylglucosamine 2-epimerase hydrolyzing	-0.149417	0.149417	1.10912	0.222414	-0.145548	0.145548	1.10615	0.380582	1.10764
RS01165	SAN_0216	-	thioredoxin family protein	-0.151912	0.151912	1.11104	0.463151	-0.142469	0.142469	1.10379	0.641261	1.10742
RS06695	SAN_1503	-	iron ABC transporter permease	-0.150948	0.150948	1.1103	0.429344	-0.142787	0.142787	1.10404	0.64333	1.10717
RS07800	SAN_1758	-	gamma-glutamyl-gamma-aminobutyrate hydrolase family protein	-0.163506	0.163506	1.12001	0.677511	-0.129826	0.129826	1.09416	0.825833	1.10708
RS01395	-	-	hypothetical protein	-0.251276	0.251276	1.19026	0.813623	-0.0401432	0.0401432	1.02822	NA	1.10924
RS10380	-	-	hypothetical protein	-0.178529	0.178529	1.13173	0.686745	-0.112506	0.112506	1.0811	0.873762	1.10642
RS03615	SAN_0791	vicK	cell wall metabolism sensor histidine kinase VicK	-0.14743	0.14743	1.10759	0.224313	-0.143256	0.143256	1.1044	0.411876	1.106
RS09400	SAN_2143	merR	HgII-responsive transcriptional regulator	-0.178906	0.178906	1.13203	0.707782	-0.110541	0.110541	1.07963	0.874685	1.10583
RS01735	SAN_0321	trxB	thioredoxin-disulfide reductase	-0.145791	0.145791	1.10634	0.210032	-0.142282	0.142282	1.10365	0.402637	1.10499
RS04340	-	-	DNA-directed RNA polymerase subunit beta	-0.145917	0.145917	1.10643	0.327392	-0.140064	0.140064	1.10195	0.537714	1.10419
RS02470	SAN_0516	-	cupin domain-containing protein	-0.177544	0.177544	1.13096	0.704081	-0.108285	0.108285	1.07795	0.876126	1.10445
RS01850	SAN_0356	pknB	Stk1 family PASTA domain-containing Ser/Thr kinase	-0.144416	0.144416	1.10528	0.205816	-0.141313	0.141313	1.10291	0.358075	1.1041
RS00535	SAN_0097	-	50S ribosomal protein L18	-0.143752	0.143752	1.10477	0.181838	-0.141068	0.141068	1.10272	0.317407	1.10375
RS03020	SAN_0641	-	C69 family dipeptidase	-0.143865	0.143865	1.10486	0.217059	-0.140148	0.140148	1.10202	0.400889	1.10344
RS05745	SAN_1293	-	multidrug MFS transporter	-0.143469	0.143469	1.10456	0.341335	-0.137908	0.137908	1.10031	0.540028	1.10243
RS02895	SAN_0613	-	aminoacyltransferase	-0.142389	0.142389	1.10373	0.221565	-0.138685	0.138685	1.1009	0.418805	1.10232
RS04390	SAN_0980	-	ABC-F family ATP-binding cassette domain-containing protein	-0.142625	0.142625	1.10391	0.287678	-0.138353	0.138353	1.10065	0.498408	1.10228
RS02860	SAN_0607	-	SGNH/GDSL hydrolase family protein	-0.141682	0.141682	1.10319	0.287128	-0.137301	0.137301	1.09985	0.499783	1.10152
RS10415	-	-	hypothetical protein	-0.242202	0.242202	1.1828	0.844372	-0.0354973	0.0354973	1.02491	NA	1.10385
RS11020	-	-	fucose isomerase	-0.178943	0.178943	1.13205	0.754272	-0.0987419	0.0987419	1.07084	NA	1.10145
RS04270	SAN_0954	glgB	1%2C4-alpha-glucan branching protein GlgB	-0.140585	0.140585	1.10235	0.25124	-0.136851	0.136851	1.0995	0.411876	1.10093
RS03150	SAN_0671	-	NUDIX domain-containing protein	-0.144428	0.144428	1.10529	0.485732	-0.132297	0.132297	1.09604	0.717654	1.10066
RS00590	SAN_0106	-	50S ribosomal protein L17	-0.139316	0.139316	1.10138	0.19385	-0.136502	0.136502	1.09924	0.33071	1.10031
RS09750	SAN_2229	-	GNAT family N-acetyltransferase	-0.139772	0.139772	1.10173	0.263294	-0.13602	0.13602	1.09887	0.459495	1.1003
RS01915	SAN_0369	-	fructose-6-phosphate aldolase	-0.146793	0.146793	1.10711	0.630202	-0.128441	0.128441	1.09311	0.807038	1.10011
RS00520	-	-	type Z 30S ribosomal protein S14	-0.138871	0.138871	1.10104	0.218819	-0.135873	0.135873	1.09876	0.370857	1.0999
RS00515	SAN_0093	-	50S ribosomal protein L5	-0.138324	0.138324	1.10063	0.189794	-0.135726	0.135726	1.09865	0.329473	1.09964
RS01785	SAN_0342	-	S-ribosylhomocysteine lyase	-0.138571	0.138571	1.10081	0.236977	-0.135145	0.135145	1.0982	0.410612	1.09951
RS10065	-	-	hypothetical protein	-0.246878	0.246878	1.18664	0.817266	-0.0262048	0.0262048	1.01833	NA	1.10248
RS08535	SAN_1680	-	IS30-like element ISSag9 family transposase	-0.142486	0.142486	1.10381	0.562373	-0.128152	0.128152	1.09289	0.787509	1.09835
RS06110	SAN_1372	-	hypothetical protein	-0.146188	0.146188	1.10664	0.660917	-0.123998	0.123998	1.08975	0.846942	1.0982
RS01370	-	-	hypothetical protein	-0.183782	0.183782	1.13586	0.769589	-0.0862478	0.0862478	1.06161	0.907636	1.09873
RS01890	SAN_0364	-	sugar-binding transcriptional regulator	-0.138044	0.138044	1.10041	0.414319	-0.131747	0.131747	1.09562	0.606402	1.09802
RS09700	-	-	hypothetical protein	-0.140057	0.140057	1.10195	0.532105	-0.1291	0.1291	1.09361	0.702809	1.09778
RS01190	SAN_0221	-	sensor histidine kinase	-0.137259	0.137259	1.09981	0.416888	-0.131218	0.131218	1.09522	0.608194	1.09752
RS00510	-	-	50S ribosomal protein L24	-0.13551	0.13551	1.09848	0.232213	-0.132585	0.132585	1.09626	0.388924	1.09737
RS02515	-	-	hypothetical protein	-0.144357	0.144357	1.10524	0.582778	-0.122763	0.122763	1.08882	0.797958	1.09703
RS05315	SAN_1200	-	NADPH-dependent oxidoreductase	-0.135271	0.135271	1.0983	0.24673	-0.131724	0.131724	1.0956	0.438305	1.09695
RS02175	SAN_0426	-	YlxQ-related RNA-binding protein	-0.135122	0.135122	1.09819	0.369113	-0.130039	0.130039	1.09432	0.574158	1.09625
RS09980	SAN_2277	-	ABC transporter permease/substrate-binding protein	-0.134068	0.134068	1.09738	0.30604	-0.130407	0.130407	1.0946	0.480693	1.09599
RS09090	SAN_2058	-	GHKL domain-containing protein	-0.135039	0.135039	1.09812	0.386469	-0.129326	0.129326	1.09378	0.593278	1.09595
RS04435	SAN_0989	-	TIGR00159 family protein	-0.132534	0.132534	1.09622	0.321115	-0.127597	0.127597	1.09247	0.537714	1.09434
RS06930	SAN_1553	glgP	glycogen/starch/alpha-glucan family phosphorylase	-0.132134	0.132134	1.09591	0.287377	-0.127756	0.127756	1.09259	0.507855	1.09425
RS06580	SAN_1480	asp3	accessory Sec system protein Asp3	-0.133551	0.133551	1.09699	0.488949	-0.126207	0.126207	1.09142	0.693439	1.09421
RS07555	SAN_1702	yidD	membrane protein insertion efficiency factor YidD	-0.132457	0.132457	1.09616	0.395065	-0.12701	0.12701	1.09203	0.590967	1.09409
RS09030	SAN_2045	-	extracellular solute-binding protein	-0.134849	0.134849	1.09798	0.505496	-0.12416	0.12416	1.08987	0.711381	1.09393
RS06165	SAN_1384	-	protein kinase family protein	-0.130578	0.130578	1.09473	0.25778	-0.127419	0.127419	1.09234	0.455514	1.09353
RS05480	SAN_1235	folP	dihydropteroate synthase	-0.130504	0.130504	1.09468	0.505011	-0.12222	0.12222	1.08841	0.692358	1.09154
RS09175	SAN_2088	-	NUDIX domain-containing protein	-0.131468	0.131468	1.09541	0.589871	-0.118391	0.118391	1.08552	0.765043	1.09047
RS04060	SAN_0912	-	DUF554 domain-containing protein	-0.127259	0.127259	1.09222	0.436265	-0.121717	0.121717	1.08803	0.637543	1.09012
RS00870	SAN_0154	-	response regulator transcription factor	-0.127875	0.127875	1.09268	0.576165	-0.117968	0.117968	1.08521	0.732216	1.08894
RS05980	SAN_1345	-	ethanolamine utilization protein EutK	-0.131828	0.131828	1.09568	0.575101	-0.112258	0.112258	1.08092	0.802491	1.0883
RS04830	SAN_1086	-	ABC transporter ATP-binding protein	-0.127446	0.127446	1.09236	0.644514	-0.116532	0.116532	1.08413	0.819603	1.08824
RS09010	SAN_2042	-	class Ib ribonucleoside-diphosphate reductase assembly flavoprotein NrdI	-0.126092	0.126092	1.09133	0.553659	-0.117866	0.117866	1.08513	0.725573	1.08823
RS02235	SAN_0438	-	YSIRK signal domain/LPXTG anchor domain surface protein	-0.152223	0.152223	1.11128	0.743693	-0.0901975	0.0901975	1.06452	0.905123	1.0879
RS05750	SAN_1294	-	UDP-N-acetylglucosamine--LPS N-acetylglucosamine transferase	-0.123435	0.123435	1.08933	0.418222	-0.11864	0.11864	1.08571	0.616471	1.08752
RS08155	SAN_1843	-	phosphatase PAP2 family protein	-0.124621	0.124621	1.09022	0.552815	-0.116476	0.116476	1.08408	0.711052	1.08715
RS05705	SAN_1284	-	acetyltransferase	-0.122	0.122	1.08824	0.299654	-0.118624	0.118624	1.0857	0.505361	1.08697
RS03195	SAN_0686	aphA	acid phosphatase AphA	-0.122108	0.122108	1.08832	0.311199	-0.118149	0.118149	1.08534	0.525881	1.08683
RS01865	SAN_0359	-	response regulator transcription factor	-0.122109	0.122109	1.08832	0.488856	-0.116068	0.116068	1.08378	0.668011	1.08605
RS08970	SAN_2034	-	PTS sugar transporter subunit IIB	-0.17666	0.17666	1.13026	0.736078	-0.0614924	0.0614924	1.04354	0.933386	1.0869
RS06365	SAN_1436	-	ABC-F family ATP-binding cassette domain-containing protein	-0.120668	0.120668	1.08724	0.423915	-0.11618	0.11618	1.08386	0.627274	1.08555
RS10505	-	-	TM2 domain-containing protein	-0.129769	0.129769	1.09412	0.715037	-0.106951	0.106951	1.07695	0.870447	1.08553
RS10045	SAN_2300	-	DNA damage-inducible protein DnaD	-0.156659	0.156659	1.1147	0.812983	-0.0797647	0.0797647	1.05685	NA	1.08577
RS09685	SAN_2215	-	NupC/NupG family nucleoside CNT transporter	-0.119408	0.119408	1.08629	0.298775	-0.116399	0.116399	1.08403	0.485669	1.08516
RS09140	SAN_2080	-	phosphate-binding protein	-0.137309	0.137309	1.09985	0.797459	-0.0983204	0.0983204	1.07053	0.895385	1.08519
RS04710	SAN_1060	-	XRE family transcriptional regulator	-0.210839	0.210839	1.15736	0.888424	-0.023901	0.023901	1.0167	NA	1.08703
RS04730	SAN_1064	-	antirestriction protein ArdA	-0.210134	0.210134	1.1568	0.888696	-0.0218264	0.0218264	1.01524	NA	1.08602
RS09220	SAN_2105	-	hypothetical protein	-0.208541	0.208541	1.15552	0.889311	-0.0189581	0.0189581	1.01323	NA	1.08437
RS07350	SAN_1650	-	ASCH domain-containing protein	-0.117188	0.117188	1.08462	0.50173	-0.108866	0.108866	1.07838	0.713008	1.0815
RS02520	SAN_0531	-	lipoprotein	-0.115949	0.115949	1.08369	0.525976	-0.108961	0.108961	1.07845	0.707019	1.08107
RS04705	SAN_1059	-	DNA translocase FtsK	-0.207836	0.207836	1.15495	0.889583	-0.0168975	0.0168975	1.01178	NA	1.08337
RS02760	-	-	YggT family protein	-0.113846	0.113846	1.08211	0.357882	-0.110449	0.110449	1.07956	0.578375	1.08084
RS06130	SAN_1376	-	hypothetical protein	-0.116574	0.116574	1.08416	0.607211	-0.107534	0.107534	1.07738	0.763863	1.08077
RS09080	-	-	hypothetical protein	-0.122685	0.122685	1.08876	0.699479	-0.100283	0.100283	1.07198	0.849211	1.08037
RS10785	-	-	hypothetical protein	-0.118708	0.118708	1.08576	0.711279	-0.10023	0.10023	1.07194	0.857021	1.07885
RS00690	SAN_0111	-	hypothetical protein	-0.126668	0.126668	1.09177	0.69315	-0.091786	0.091786	1.06569	0.880521	1.07873
RS05015	SAN_1136	-	sugar O-acetyltransferase	-0.11151	0.11151	1.08036	0.50197	-0.105928	0.105928	1.07619	0.690415	1.07827
RS06900	-	-	transporter substrate-binding domain-containing protein	-0.11482	0.11482	1.08284	0.692751	-0.10116	0.10116	1.07264	0.863515	1.07774
RS04670	SAN_1048	-	class A sortase	-0.109454	0.109454	1.07882	0.411347	-0.105992	0.105992	1.07623	0.619224	1.07753
RS00425	SAN_0073	-	acyltransferase	-0.108297	0.108297	1.07796	0.354778	-0.105585	0.105585	1.07593	0.519807	1.07694
RS03220	SAN_0691	-	IS3-like element ISSag5 family transposase	-0.178796	0.178796	1.13194	0.391206	-0.0323987	0.0323987	1.02271	0.944592	1.07733
RS02080	SAN_0406	-	PTS mannose transporter subunit IIAB	-0.105849	0.105849	1.07613	0.330357	-0.103782	0.103782	1.07459	0.488721	1.07536
RS00580	-	-	30S ribosomal protein S11	-0.105698	0.105698	1.07601	0.318982	-0.1037	0.1037	1.07453	0.474058	1.07527
RS06600	SAN_1485	-	LPXTG cell wall anchor domain-containing protein	-0.105666	0.105666	1.07599	0.353098	-0.103426	0.103426	1.07432	0.525162	1.07516
RS00500	SAN_0090	-	30S ribosomal protein S17	-0.104021	0.104021	1.07476	0.344811	-0.101844	0.101844	1.07314	0.51037	1.07395
RS01520	SAN_0274	-	DUF2974 domain-containing protein	-0.104063	0.104063	1.0748	0.387016	-0.101321	0.101321	1.07276	0.60438	1.07378
RS03220	SAN_0691	-	IS3-like element ISSag5 family transposase	-0.0376949	0.0376949	1.02647	0.869069	-0.165407	0.165407	1.12148	0.619224	1.07398
RS10550	-	-	alpha/beta hydrolase	-0.130868	0.130868	1.09495	0.810051	-0.0713798	0.0713798	1.05072	0.922794	1.07284
RS07345	SAN_1649	-	Gfo/Idh/MocA family oxidoreductase	-0.10282	0.10282	1.07387	0.419151	-0.0993223	0.0993223	1.07127	0.630112	1.07257
RS03285	SAN_0709	-	hypothetical protein	-0.201775	0.201775	1.15011	0.891921	0.000881904	-0.000881904	0.999389	NA	1.07475
RS05760	SAN_1298	-	tyrosine-protein kinase	-0.102442	0.102442	1.07359	0.49521	-0.098324	0.098324	1.07053	0.667546	1.07206
RS06815	SAN_1531	-	NAD-dependent epimerase/dehydratase family protein	-0.101245	0.101245	1.0727	0.392357	-0.0982947	0.0982947	1.07051	0.610035	1.0716
RS06500	SAN_1464	-	RluA family pseudouridine synthase	-0.101133	0.101133	1.07262	0.388239	-0.0980349	0.0980349	1.07031	0.604531	1.07147
RS07795	SAN_1757	-	amino acid ABC transporter substrate-binding protein	-0.103715	0.103715	1.07454	0.717184	-0.0929058	0.0929058	1.06652	0.836827	1.07053
RS04470	SAN_0996	-	TIGR01457 family HAD-type hydrolase	-0.101059	0.101059	1.07256	0.572572	-0.094953	0.094953	1.06803	0.765945	1.0703
RS10815	-	-	hypothetical protein	-0.0977307	0.0977307	1.07009	0.500685	-0.0943154	0.0943154	1.06756	0.693252	1.06882
RS04805	SAN_1080	-	methylenetetrahydrofolate--tRNA-uracil54-C5-methyltransferase FADH2-oxidizing TrmFO	-0.09688	0.09688	1.06946	0.413466	-0.0946418	0.0946418	1.0678	0.588576	1.06863
RS01150	SAN_0213	pepA	glutamyl aminopeptidase	-0.0971666	0.0971666	1.06967	0.433209	-0.0942733	0.0942733	1.06753	0.643105	1.0686
RS05190	SAN_1176	-	formate--tetrahydrofolate ligase	-0.0969811	0.0969811	1.06953	0.501589	-0.0934692	0.0934692	1.06693	0.667546	1.06823
RS07615	SAN_1716	-	Bax inhibitor-1/YccA family protein	-0.0962903	0.0962903	1.06902	0.555159	-0.0926397	0.0926397	1.06632	0.699782	1.06767
RS07160	SAN_1604	-	rRNA maturation RNase YbeY	-0.0958994	0.0958994	1.06873	0.465086	-0.0928942	0.0928942	1.06651	0.670437	1.06762
RS02765	SAN_0574	-	RNA-binding protein	-0.0936093	0.0936093	1.06704	0.382795	-0.09176	0.09176	1.06567	0.542355	1.06635
RS08490	SAN_1921	dltD	D-alanyl-lipoteichoic acid biosynthesis protein DltD	-0.092964	0.092964	1.06656	0.554491	-0.0896183	0.0896183	1.06409	0.701011	1.06532
RS00265	SAN_0029	-	CPBP family intramembrane metalloprotease	-0.097954	0.097954	1.07025	0.746828	-0.0840875	0.0840875	1.06002	0.891058	1.06514
RS01860	SAN_0358	-	sensor histidine kinase	-0.0928153	0.0928153	1.06645	0.547772	-0.0889829	0.0889829	1.06362	0.717211	1.06503
RS05335	SAN_1204	guaC	GMP reductase	-0.0903701	0.0903701	1.06464	0.518106	-0.0869747	0.0869747	1.06214	0.702809	1.06339
RS05620	SAN_1268	-	sodium alanine symporter family protein	-0.0905684	0.0905684	1.06479	0.608662	-0.0863072	0.0863072	1.06165	0.758581	1.06322
RS09625	SAN_2203	-	patatin family protein	-0.0900958	0.0900958	1.06444	0.609736	-0.0854441	0.0854441	1.06101	0.76678	1.06273
RS07745	SAN_1743	-	energy-coupling factor transporter transmembrane protein EcfT	-0.0891417	0.0891417	1.06374	0.52098	-0.0858115	0.0858115	1.06128	0.709025	1.06251
RS02755	SAN_0572	-	cell division protein SepF	-0.0879136	0.0879136	1.06283	0.463294	-0.0856877	0.0856877	1.06119	0.640844	1.06201
RS06425	SAN_1451	-	PTS transporter subunit IIC	-0.0880912	0.0880912	1.06296	0.522489	-0.0850414	0.0850414	1.06072	0.711381	1.06184
RS09070	SAN_2054	-	ABC transporter permease subunit	-0.0870692	0.0870692	1.06221	0.516583	-0.0843441	0.0843441	1.06021	0.708338	1.06121
RS01755	SAN_0325	-	penicillin-binding protein	-0.0862466	0.0862466	1.0616	0.403828	-0.0845538	0.0845538	1.06036	0.562293	1.06098
RS02700	-	-	DUF910 family protein	-0.0875342	0.0875342	1.06255	0.667748	-0.0816022	0.0816022	1.05819	0.81687	1.06037
RS02645	SAN_0549	-	VanZ family protein	-0.0855441	0.0855441	1.06109	0.629771	-0.0814156	0.0814156	1.05806	0.779256	1.05957
RS04905	SAN_1105	pstB	phosphate ABC transporter ATP-binding protein	-0.0833013	0.0833013	1.05944	0.524937	-0.0806194	0.0806194	1.05747	0.714663	1.05846
RS05955	SAN_1339	-	ribonuclease Z	-0.0836376	0.0836376	1.05969	0.562107	-0.0801968	0.0801968	1.05716	0.737831	1.05842
RS01670	SAN_0307	-	ABC transporter permease	-0.0826366	0.0826366	1.05895	0.435807	-0.080863	0.080863	1.05765	0.598609	1.0583
RS08645	SAN_1962	-	adenylosuccinate synthase	-0.0827733	0.0827733	1.05905	0.520294	-0.0800658	0.0800658	1.05707	0.688602	1.05806
RS09880	-	rpmG	50S ribosomal protein L33	-0.0818983	0.0818983	1.05841	0.57455	-0.0787046	0.0787046	1.05607	0.725391	1.05724
RS00445	SAN_0078	-	MATE family efflux transporter	-0.0811533	0.0811533	1.05786	0.554538	-0.0787819	0.0787819	1.05613	0.731179	1.05699
RS04635	SAN_1040	-	BMP family ABC transporter substrate-binding protein	-0.0799912	0.0799912	1.05701	0.528975	-0.0775575	0.0775575	1.05523	0.693439	1.05612
RS02770	SAN_0575	-	DivIVA domain-containing protein	-0.0795253	0.0795253	1.05667	0.464153	-0.0776695	0.0776695	1.05531	0.627966	1.05599
RS02185	SAN_0428	-	30S ribosome-binding factor RbfA	-0.0798628	0.0798628	1.05692	0.532915	-0.0772929	0.0772929	1.05504	0.709025	1.05598
RS00260	SAN_0028	recO	DNA repair protein RecO	-0.0802856	0.0802856	1.05723	0.622822	-0.0767287	0.0767287	1.05462	0.759332	1.05593
RS06095	SAN_1369	-	S8 family serine peptidase	-0.0795978	0.0795978	1.05672	0.567003	-0.077172	0.077172	1.05495	0.725391	1.05584
RS09185	SAN_2091	-	GNAT family N-acetyltransferase	-0.079273	0.079273	1.05649	0.711034	-0.0742762	0.0742762	1.05283	0.85849	1.05466
RS05555	SAN_1259	-	DNA alkylation repair protein	-0.0781529	0.0781529	1.05567	0.649993	-0.0724104	0.0724104	1.05147	0.820212	1.05357
RS01305	SAN_0264	-	hypothetical protein	-0.0765648	0.0765648	1.0545	0.590419	-0.0737877	0.0737877	1.05248	0.76206	1.05349
RS05440	SAN_1227	-	ClC family H+/Cl- exchange transporter	-0.0768849	0.0768849	1.05474	0.629795	-0.0726734	0.0726734	1.05166	0.790723	1.0532
RS06340	SAN_1430	-	NADP-specific glutamate dehydrogenase	-0.07489	0.07489	1.05328	0.541346	-0.0731941	0.0731941	1.05204	0.700415	1.05266
RS00700	SAN_0113	-	DUF2992 family protein	-0.0737987	0.0737987	1.05248	0.558027	-0.0717166	0.0717166	1.05097	0.718658	1.05173
RS05485	SAN_1236	folE	GTP cyclohydrolase I FolE	-0.0729317	0.0729317	1.05185	0.65784	-0.0699183	0.0699183	1.04966	0.809896	1.05075
RS02785	SAN_0579	-	NUDIX hydrolase	-0.073421	0.073421	1.05221	0.667047	-0.0690004	0.0690004	1.04899	0.830074	1.0506
RS07600	SAN_1712	-	YneF family protein	-0.071807	0.071807	1.05103	0.542002	-0.0697626	0.0697626	1.04954	0.725391	1.05029
RS00505	SAN_0091	-	50S ribosomal protein L14	-0.0710855	0.0710855	1.05051	0.534349	-0.0693642	0.0693642	1.04925	0.697218	1.04988
RS01420	SAN_0021	-	osmoprotectant ABC transporter substrate-binding protein	-0.070993	0.070993	1.05044	0.572163	-0.0690195	0.0690195	1.049	0.731179	1.04972
RS00765	SAN_0127	-	TIGR01440 family protein	-0.0705131	0.0705131	1.05009	0.526412	-0.0690081	0.0690081	1.049	0.688687	1.04954
RS07585	SAN_1709	-	metallophosphoesterase	-0.0708312	0.0708312	1.05032	0.657407	-0.0676817	0.0676817	1.04803	0.805453	1.04918
RS04085	SAN_0916	-	DUF3169 family protein	-0.0865032	0.0865032	1.06179	0.854378	-0.0494235	0.0494235	1.03485	0.946654	1.04832
RS09075	SAN_2055	-	ABC transporter ATP-binding protein	-0.0699116	0.0699116	1.04965	0.726523	-0.0652524	0.0652524	1.04627	0.860342	1.04796
RS07575	SAN_1707	xerD	site-specific tyrosine recombinase XerD	-0.0679786	0.0679786	1.04825	0.622491	-0.0650175	0.0650175	1.0461	0.789256	1.04717
RS01720	SAN_0318	-	amino acid ABC transporter permease	-0.0684528	0.0684528	1.04859	0.789888	-0.0636408	0.0636408	1.0451	0.866678	1.04685
RS02170	SAN_0425	-	YlxR family protein	-0.0677932	0.0677932	1.04811	0.686241	-0.0642756	0.0642756	1.04556	0.824463	1.04684
RS02845	SAN_0604	-	ArgR family transcriptional regulator	-0.0672022	0.0672022	1.04768	0.625846	-0.0647005	0.0647005	1.04587	0.792032	1.04678
RS10255	SAN_0466	-	Crp/Fnr family transcriptional regulator	-0.0680429	0.0680429	1.04829	0.723757	-0.0632347	0.0632347	1.04481	0.85053	1.04655
RS08500	SAN_1923	dltB	D-alanyl-lipoteichoic acid biosynthesis protein DltB	-0.0668299	0.0668299	1.04741	0.720656	-0.0638038	0.0638038	1.04522	0.819603	1.04632
RS00820	SAN_1680	-	IS30-like element ISSag9 family transposase	-0.0926273	0.0926273	1.06631	0.839578	-0.0379237	0.0379237	1.02664	0.962072	1.04647
RS04995	SAN_1132	-	siderophore ABC transporter substrate-binding protein	-0.0665385	0.0665385	1.0472	0.768002	-0.062541	0.062541	1.0443	0.865082	1.04575
RS05700	SAN_1283	-	N-acylneuraminate cytidylyltransferase	-0.0655195	0.0655195	1.04646	0.604709	-0.063395	0.063395	1.04492	0.754588	1.04569
RS04835	SAN_1087	-	ABC transporter permease	-0.0660789	0.0660789	1.04687	0.70458	-0.0627253	0.0627253	1.04444	0.845637	1.04565
RS08445	SAN_1911	-	methyltransferase domain-containing protein	-0.0660842	0.0660842	1.04687	0.713219	-0.062373	0.062373	1.04418	0.840692	1.04553
RS00945	SAN_0173	-	undecaprenyl-diphosphate phosphatase	-0.0650037	0.0650037	1.04609	0.571302	-0.0631047	0.0631047	1.04471	0.730276	1.0454
RS03140	SAN_0668	ezrA	septation ring formation regulator EzrA	-0.0646253	0.0646253	1.04581	0.60608	-0.0626002	0.0626002	1.04435	0.754588	1.04508
RS07125	SAN_1597	-	transglutaminase	-0.0652298	0.0652298	1.04625	0.74704	-0.0613562	0.0613562	1.04345	0.865082	1.04485
RS00485	SAN_0086	-	30S ribosomal protein S3	-0.0636625	0.0636625	1.04512	0.575182	-0.0620012	0.0620012	1.04391	0.725391	1.04451
RS05730	SAN_1290	-	glycosyltransferase family 2 protein	-0.0635919	0.0635919	1.04506	0.637952	-0.0611625	0.0611625	1.04331	0.787509	1.04419
RS09445	SAN_2152	-	DUF2974 domain-containing protein	-0.0626882	0.0626882	1.04441	0.668759	-0.0599729	0.0599729	1.04245	0.817436	1.04343
RS03445	SAN_0743	-	ABC transporter ATP-binding protein	-0.0792949	0.0792949	1.0565	0.869611	-0.0423983	0.0423983	1.02982	0.958386	1.04316
RS05455	SAN_1230	-	ABC transporter permease	-0.0615072	0.0615072	1.04356	0.708218	-0.0587211	0.0587211	1.04154	0.841585	1.04255
RS06505	SAN_1465	-	signal peptidase II	-0.0629473	0.0629473	1.0446	0.739698	-0.0569648	0.0569648	1.04027	0.869965	1.04244
RS09370	SAN_2137	-	hypothetical protein	-0.0612814	0.0612814	1.04339	0.749433	-0.0585563	0.0585563	1.04142	0.87198	1.04241
RS06195	SAN_1393	-	homocysteine S-methyltransferase	-0.0603689	0.0603689	1.04273	0.760927	-0.0569094	0.0569094	1.04023	0.870447	1.04148
RS01230	SAN_0230	-	ABC transporter ATP-binding protein	-0.0587908	0.0587908	1.04159	0.812286	-0.0575285	0.0575285	1.04068	0.908471	1.04114
RS08330	SAN_1883	-	30S ribosomal protein S14	-0.0585142	0.0585142	1.04139	0.683532	-0.0565052	0.0565052	1.03994	0.826596	1.04067
RS03180	SAN_0683	-	LytR family transcriptional regulator	-0.0575541	0.0575541	1.0407	0.666864	-0.0555727	0.0555727	1.03927	0.81687	1.03999
RS02510	SAN_0529	-	type II toxin-antitoxin system RelB/DinJ family antitoxin	-0.0618582	0.0618582	1.04381	0.834067	-0.0486612	0.0486612	1.0343	0.933386	1.03906
RS04585	SAN_1026	lepB	signal peptidase I	-0.0561877	0.0561877	1.03971	0.716206	-0.0534784	0.0534784	1.03776	0.845637	1.03874
RS07045	SAN_1579	-	IS30-like element ISSag9 family transposase	-0.0544791	0.0544791	1.03848	0.849247	-0.0519896	0.0519896	1.03669	0.923047	1.03759
RS02650	SAN_0550	-	ATP-binding cassette domain-containing protein	-0.054408	0.054408	1.03843	0.736076	-0.0516739	0.0516739	1.03647	0.860698	1.03745
RS09380	SAN_2139	-	type II toxin-antitoxin system RelB/DinJ family antitoxin	-0.0576409	0.0576409	1.04076	0.837131	-0.0483974	0.0483974	1.03412	0.930438	1.03744
RS06910	SAN_1548	-	pyridine nucleotide-disulfide oxidoreductase	-0.0575322	0.0575322	1.04068	0.836555	-0.0479402	0.0479402	1.03379	0.933386	1.03724
RS08745	SAN_1982	-	LD-carboxypeptidase	-0.0541016	0.0541016	1.03821	0.767685	-0.0512577	0.0512577	1.03617	0.870447	1.03719
RS07965	SAN_1796	-	cysteine hydrolase	-0.0544396	0.0544396	1.03846	0.778087	-0.0495176	0.0495176	1.03492	0.89006	1.03669
RS05695	SAN_1282	-	hypothetical protein	-0.0524128	0.0524128	1.037	0.667183	-0.0504714	0.0504714	1.0356	0.80438	1.0363
RS10955	-	-	hypothetical protein	-0.0514632	0.0514632	1.03632	0.80731	-0.0497095	0.0497095	1.03506	0.907349	1.03569
RS03955	SAN_0885	-	PRD domain-containing protein	-0.0681481	0.0681481	1.04837	0.84734	-0.0317243	0.0317243	1.02223	0.964327	1.0353
RS09860	SAN_2253	-	YitT family protein	-0.0508099	0.0508099	1.03585	0.729363	-0.0486802	0.0486802	1.03432	0.855324	1.03508
RS05195	SAN_1177	-	lipoate--protein ligase	-0.0512938	0.0512938	1.03619	0.742576	-0.0481797	0.0481797	1.03396	0.867096	1.03508
RS01810	SAN_0348	-	response regulator transcription factor	-0.0508317	0.0508317	1.03586	0.789818	-0.0481225	0.0481225	1.03392	0.88934	1.03489
RS07080	SAN_1588	smpB	SsrA-binding protein SmpB	-0.0498917	0.0498917	1.03519	0.730177	-0.0482455	0.0482455	1.03401	0.856326	1.0346
RS05675	SAN_1278	parC	DNA topoisomerase IV subunit A	-0.0495123	0.0495123	1.03492	0.743351	-0.0470114	0.0470114	1.03312	0.863515	1.03402
RS06470	SAN_1457	-	FtsX-like permease family protein	-0.0487739	0.0487739	1.03439	0.649497	-0.0473783	0.0473783	1.03339	0.786502	1.03389
RS08075	SAN_1823	-	DUF4176 domain-containing protein	-0.0482284	0.0482284	1.03399	0.86933	-0.0428327	0.0428327	1.03013	0.930438	1.03206
RS04345	SAN_0970	-	DNA/RNA non-specific endonuclease	-0.0468305	0.0468305	1.03299	0.810296	-0.0438202	0.0438202	1.03084	0.901449	1.03192
RS04910	SAN_1106	pstA	phosphate ABC transporter permease PstA	-0.0460753	0.0460753	1.03245	0.731286	-0.0445512	0.0445512	1.03136	0.860455	1.03191
RS05045	SAN_1142	-	sensor histidine kinase	-0.04581	0.04581	1.03226	0.773074	-0.0435124	0.0435124	1.03062	0.876126	1.03144
RS00805	SAN_0139	radA	DNA repair protein RadA	-0.0455728	0.0455728	1.03209	0.769065	-0.0428067	0.0428067	1.03012	0.875582	1.0311
RS05540	-	-	helix-turn-helix transcriptional regulator	-0.0535543	0.0535543	1.03782	0.89893	-0.0334616	0.0334616	1.02346	0.963008	1.03064
RS02050	SAN_0400	-	hypothetical protein	-0.0442589	0.0442589	1.03115	0.750617	-0.0417083	0.0417083	1.02933	0.870447	1.03024
RS00570	-	-	50S ribosomal protein L36	-0.0430212	0.0430212	1.03027	0.701205	-0.0419193	0.0419193	1.02948	0.828229	1.02988
RS07005	SAN_1571	-	amino acid ABC transporter ATP-binding protein	-0.0430375	0.0430375	1.03028	0.696502	-0.0418652	0.0418652	1.02944	0.819443	1.02986
RS10090	-	-	hypothetical protein	-0.0785049	0.0785049	1.05592	0.915584	-0.00553617	0.00553617	1.00384	NA	1.02988
RS06825	SAN_1533	-	LicD family protein	-0.0408991	0.0408991	1.02875	0.813014	-0.0380707	0.0380707	1.02674	0.903	1.02775
RS00495	-	-	50S ribosomal protein L29	-0.0394908	0.0394908	1.02775	0.741063	-0.0381669	0.0381669	1.02681	0.854725	1.02728
RS09960	SAN_2273	-	ornithine carbamoyltransferase	-0.0411758	0.0411758	1.02895	0.9291	-0.0364216	0.0364216	1.02557	0.962477	1.02726
RS00490	SAN_0087	-	50S ribosomal protein L16	-0.0391814	0.0391814	1.02753	0.727467	-0.0381151	0.0381151	1.02677	0.845637	1.02715
RS02750	SAN_0571	-	YggS family pyridoxal phosphate-dependent enzyme	-0.0389012	0.0389012	1.02733	0.736813	-0.0376969	0.0376969	1.02647	0.85238	1.0269
RS01675	SAN_0338	-	PTS cellobiose transporter subunit IIC	-0.0386782	0.0386782	1.02717	0.79995	-0.037042	0.037042	1.02601	0.89556	1.02659
RS06100	SAN_1370	-	ISLre2 family transposase	-0.0394005	0.0394005	1.02769	0.896583	-0.034954	0.034954	1.02452	0.954231	1.02611
RS02020	SAN_0394	fabF	beta-ketoacyl-ACP synthase II	-0.0373641	0.0373641	1.02624	0.71133	-0.0365265	0.0365265	1.02564	0.828229	1.02594
RS11105	-	-	hypothetical protein	-0.0417049	0.0417049	1.02933	0.908799	-0.0321	0.0321	1.0225	0.962477	1.02591
RS07890	SAN_1781	rsfS	ribosome silencing factor	-0.0380167	0.0380167	1.0267	0.845954	-0.0349344	0.0349344	1.02451	0.919267	1.02561
RS09730	SAN_2225	-	Cof-type HAD-IIB family hydrolase	-0.0390563	0.0390563	1.02744	0.88361	-0.033496	0.033496	1.02349	0.941374	1.02547
RS04120	SAN_0923	-	NADP-dependent glyceraldehyde-3-phosphate dehydrogenase	-0.0367994	0.0367994	1.02584	0.759952	-0.0354985	0.0354985	1.02491	0.866805	1.02537
RS05425	SAN_1224	-	hypothetical protein	-0.0367894	0.0367894	1.02583	0.84543	-0.0345033	0.0345033	1.0242	0.915152	1.02502
RS03305	SAN_0714	-	multidrug ABC transporter permease	-0.0363884	0.0363884	1.02554	0.86136	-0.0342756	0.0342756	1.02404	0.922794	1.02479
RS05835	SAN_1314	-	esterase family protein	-0.0355741	0.0355741	1.02496	0.817789	-0.0333098	0.0333098	1.02336	0.907636	1.02416
RS07845	SAN_1770	dhaK	dihydroxyacetone kinase subunit DhaK	-0.0352448	0.0352448	1.02473	0.784486	-0.0334689	0.0334689	1.02347	0.877541	1.0241
RS08375	SAN_1893	-	MerR family transcriptional regulator	-0.0376895	0.0376895	1.02647	0.92223	-0.0283027	0.0283027	1.01981	0.965605	1.02314
RS00715	SAN_0117	-	D-alanyl-D-alanine carboxypeptidase family protein	-0.0336632	0.0336632	1.02361	0.848394	-0.0312488	0.0312488	1.0219	0.922794	1.02275
RS04305	SAN_0962	-	F0F1 ATP synthase subunit delta	-0.0328961	0.0328961	1.02306	0.796501	-0.0316074	0.0316074	1.02215	0.887099	1.02261
RS04430	SAN_0988	-	Mur ligase family protein	-0.0322336	0.0322336	1.02259	0.822067	-0.0309107	0.0309107	1.02166	0.907636	1.02213
RS06345	SAN_1431	-	membrane protein	-0.0314377	0.0314377	1.02203	0.808356	-0.0302679	0.0302679	1.0212	0.89556	1.02162
RS05950	SAN_1338	-	SDR family oxidoreductase	-0.0314386	0.0314386	1.02203	0.833367	-0.0301721	0.0301721	1.02113	0.914025	1.02158
RS04010	SAN_0896	-	glutathione S-transferase family protein	-0.0322089	0.0322089	1.02258	0.901486	-0.0291462	0.0291462	1.02041	0.947818	1.02149
RS06865	SAN_1543	rpoD	RNA polymerase sigma factor RpoD	-0.0312633	0.0312633	1.02191	0.807573	-0.02951	0.02951	1.02067	0.906495	1.02129
RS03075	SAN_0651	-	helix-turn-helix domain-containing protein	-0.0350532	0.0350532	1.02459	0.898351	-0.0256009	0.0256009	1.0179	0.962477	1.02125
RS06735	SAN_1512	-	TIGR01212 family radical SAM protein	-0.0312688	0.0312688	1.02191	0.858079	-0.0290521	0.0290521	1.02034	0.926075	1.02113
RS06170	SAN_1385	-	Eco47II family restriction endonuclease	-0.0311007	0.0311007	1.02179	0.836301	-0.0291325	0.0291325	1.0204	0.915896	1.02109
RS05740	SAN_1292	-	capsule biosynthesis protein CapK	-0.0304031	0.0304031	1.0213	0.814623	-0.0290912	0.0290912	1.02037	0.901449	1.02083
RS10755	-	-	hypothetical protein	-0.0291383	0.0291383	1.0204	0.897365	-0.0286588	0.0286588	1.02006	0.947876	1.02023
RS00850	SAN_0149	rbsK	ribokinase	-0.0287955	0.0287955	1.02016	0.898342	-0.02719	0.02719	1.01903	0.933386	1.01959
RS08085	-	-	hypothetical protein	-0.0292617	0.0292617	1.02049	0.902404	-0.0250776	0.0250776	1.01753	0.958386	1.01901
RS03555	SAN_0779	-	alpha-amylase	-0.0276416	0.0276416	1.01934	0.840708	-0.0263128	0.0263128	1.01841	0.919267	1.01888
RS06920	-	-	hypothetical protein	-0.0274618	0.0274618	1.01922	0.899528	-0.0252335	0.0252335	1.01764	0.944584	1.01843
RS07560	SAN_1703	-	rRNA pseudouridine synthase	-0.0267972	0.0267972	1.01875	0.82963	-0.0254017	0.0254017	1.01776	0.914094	1.01826
RS03620	SAN_0792	-	MBL fold metallo-hydrolase	-0.0266037	0.0266037	1.01861	0.817748	-0.025411	0.025411	1.01777	0.908471	1.01819
RS00480	SAN_0085	-	50S ribosomal protein L22	-0.026366	0.026366	1.01844	0.832434	-0.025528	0.025528	1.01785	0.907636	1.01815
RS08695	SAN_1972	-	ATP-dependent Clp protease ATP-binding subunit	-0.0256259	0.0256259	1.01792	0.84826	-0.0244526	0.0244526	1.01709	0.919267	1.01751
RS07110	SAN_1594	-	dephospho-CoA kinase	-0.0248481	0.0248481	1.01737	0.914038	-0.0250689	0.0250689	1.01753	0.958386	1.01745
RS01870	SAN_0360	-	bifunctional Cof-type HAD-IIB family hydrolase/peptidylprolyl isomerase	-0.0248612	0.0248612	1.01738	0.82912	-0.0240016	0.0240016	1.01678	0.908471	1.01708
RS07335	SAN_1686	-	VOC family protein	-0.0294418	0.0294418	1.02062	0.927362	-0.0187797	0.0187797	1.0131	0.975775	1.01686
RS06870	SAN_1544	dnaG	DNA primase	-0.0244592	0.0244592	1.0171	0.83114	-0.0235475	0.0235475	1.01646	0.911914	1.01678
RS10475	-	-	IS256 family transposase	-0.0508293	0.0508293	1.03586	0.94808	0.00306914	-0.00306914	0.997875	NA	1.01687
RS01760	SAN_0326	recU	Holliday junction resolvase RecU	-0.0242354	0.0242354	1.01694	0.873125	-0.0225665	0.0225665	1.01576	0.933386	1.01635
RS10205	SAN_2332	-	energy-coupling factor transporter ATPase	-0.023695	0.023695	1.01656	0.847734	-0.0229909	0.0229909	1.01606	0.919267	1.01631
RS07435	SAN_1668	-	arsenate reductase family protein	-0.0239734	0.0239734	1.01676	0.906756	-0.0214028	0.0214028	1.01495	0.960721	1.01585
RS09485	SAN_2160	-	PadR family transcriptional regulator	-0.0237442	0.0237442	1.01659	0.939527	-0.0206623	0.0206623	1.01443	0.97338	1.01551
RS04645	SAN_1042	-	ABC transporter permease	-0.022545	0.022545	1.01575	0.852915	-0.0216327	0.0216327	1.01511	0.919267	1.01543
RS04560	SAN_1021	-	ABC transporter ATP-binding protein	-0.0224749	0.0224749	1.0157	0.853533	-0.021611	0.021611	1.01509	0.92069	1.0154
RS04930	SAN_1117	-	inositol monophosphatase family protein	-0.0213581	0.0213581	1.01491	0.862546	-0.0205857	0.0205857	1.01437	0.930438	1.01464
RS08400	SAN_1900	fusA	elongation factor G	-0.0206821	0.0206821	1.01444	0.856153	-0.0197151	0.0197151	1.01376	0.921908	1.0141
RS08515	SAN_1925	-	HAMP domain-containing histidine kinase	-0.0204415	0.0204415	1.01427	0.91099	-0.0193276	0.0193276	1.01349	0.950073	1.01388
RS09215	SAN_2097	-	LPXTG cell wall anchor domain-containing protein	-0.0433019	0.0433019	1.03047	0.942481	0.00385022	-0.00385022	0.997335	0.997835	1.0139
RS10130	SAN_2316	-	site-specific integrase	-0.0208692	0.0208692	1.01457	0.907962	-0.0182626	0.0182626	1.01274	0.962477	1.01365
RS03980	SAN_0890	-	GntP family permease	-0.0226059	0.0226059	1.01579	0.922356	-0.0151626	0.0151626	1.01057	0.97338	1.01318
RS03810	SAN_0852	-	phosphoenolpyruvate carboxylase	-0.0183578	0.0183578	1.01281	0.884632	-0.0173949	0.0173949	1.01213	0.937562	1.01247
RS06820	SAN_1532	-	2-C-methyl-D-erythritol 4-phosphate cytidylyltransferase	-0.0177733	0.0177733	1.0124	0.898737	-0.0166536	0.0166536	1.01161	0.95257	1.012
RS09450	SAN_2153	-	DUF1310 family protein	-0.0179423	0.0179423	1.01251	0.921794	-0.0148064	0.0148064	1.01032	0.967567	1.01142
RS03965	SAN_0887	-	glycoside hydrolase family 1 protein	-0.0163482	0.0163482	1.0114	0.939732	-0.0153362	0.0153362	1.01069	0.967693	1.01104
RS05915	SAN_1330	-	FAD-binding oxidoreductase	-0.0164772	0.0164772	1.01149	0.918171	-0.0149426	0.0149426	1.01041	0.962477	1.01095
RS08505	SAN_1924	dltA	D-alanine--polyphosphoribitol ligase subunit DltA	-0.015852	0.015852	1.01105	0.942486	-0.0149157	0.0149157	1.01039	0.964695	1.01072
RS06490	SAN_1462	-	carbamoyl phosphate synthase small subunit	-0.0151557	0.0151557	1.01056	0.918891	-0.014446	0.014446	1.01006	0.961946	1.01031
RS08685	SAN_1970	-	deoxynucleoside kinase	-0.0140264	0.0140264	1.00977	0.933607	-0.0133404	0.0133404	1.00929	0.966804	1.00953
RS10645	-	-	IS3 family transposase	-0.01318	0.01318	1.00918	0.946149	-0.0122805	0.0122805	1.00855	0.975775	1.00886
RS02140	SAN_0420	-	multidrug ABC transporter permease	-0.0131183	0.0131183	1.00913	0.936774	-0.0115502	0.0115502	1.00804	0.968954	1.00859
RS06420	SAN_1450	-	2-dehydropantoate 2-reductase	-0.0123394	0.0123394	1.00859	0.937064	-0.0114684	0.0114684	1.00798	0.967567	1.00829
RS07550	SAN_1701	-	TrkH family potassium uptake protein	-0.0113289	0.0113289	1.00788	0.924765	-0.0107567	0.0107567	1.00748	0.962477	1.00768
RS03550	SAN_0778	ccpA	catabolite control protein A	-0.00974094	0.00974094	1.00677	0.941765	-0.00948353	0.00948353	1.0066	0.967567	1.00668
RS07670	SAN_1727	-	UDP-N-acetylmuramate--L-alanine ligase	-0.0098751	0.0098751	1.00687	0.937366	-0.00933549	0.00933549	1.00649	0.967567	1.00668
RS09895	SAN_2260	-	helix-turn-helix transcriptional regulator	-0.00914484	0.00914484	1.00636	0.957575	-0.00840266	0.00840266	1.00584	0.978235	1.0061
RS05865	SAN_1320	budA	acetolactate decarboxylase	-0.00817633	0.00817633	1.00568	0.944103	-0.00778911	0.00778911	1.00541	0.968954	1.00555
RS05200	SAN_1178	-	NAD-dependent deacetylase	-0.0081729	0.0081729	1.00568	0.958695	-0.00702139	0.00702139	1.00488	0.980417	1.00528
RS05255	SAN_1188	-	ABC transporter ATP-binding protein	-0.00672572	0.00672572	1.00467	0.956328	-0.00651188	0.00651188	1.00452	0.978235	1.0046
RS07320	-	-	hypothetical protein	-0.00558976	0.00558976	1.00388	0.978563	-0.0070176	0.0070176	1.00488	0.987363	1.00438
RS05325	SAN_1202	-	purine permease	-0.0063167	0.0063167	1.00439	0.964503	-0.00532188	0.00532188	1.0037	0.982934	1.00404
RS08845	SAN_2004	-	PolC-type DNA polymerase III	-0.00577857	0.00577857	1.00401	0.960905	-0.00508336	0.00508336	1.00353	0.980417	1.00377
RS00575	-	-	30S ribosomal protein S13	-0.00556744	0.00556744	1.00387	0.959145	-0.00516921	0.00516921	1.00359	0.978235	1.00373
RS07130	-	-	hypothetical protein	-0.00253704	0.00253704	1.00176	0.992497	-0.00623301	0.00623301	1.00433	0.994487	1.00304
RS06730	SAN_1511	-	methyltransferase domain-containing protein	-0.00408369	0.00408369	1.00283	0.978623	-0.00333605	0.00333605	1.00232	0.994487	1.00257
RS11055	-	-	fucose isomerase	-0.00210051	0.00210051	1.00146	0.992201	-0.00489532	0.00489532	1.0034	0.994626	1.00243
RS01290	SAN_0242	cysE	serine O-acetyltransferase	-0.00328816	0.00328816	1.00228	0.982837	-0.00272529	0.00272529	1.00189	0.995224	1.00209
RS08995	SAN_2039	-	D-tyrosyl-tRNATyr deacylase	-0.00281253	0.00281253	1.00195	0.988375	-0.00186882	0.00186882	1.0013	0.997835	1.00162
RS05000	SAN_1133	-	ATP-binding cassette domain-containing protein	-0.00261151	0.00261151	1.00181	0.989098	-0.00183117	0.00183117	1.00127	0.997835	1.00154
RS08080	SAN_1825	-	hypothetical protein	-0.00202002	0.00202002	1.0014	0.993022	-0.00100843	0.00100843	1.0007	0.997835	1.00105
RS05450	SAN_1229	-	ABC transporter permease	-0.0017313	0.0017313	1.0012	0.989461	-0.000597314	0.000597314	1.00041	0.997835	1.00081
RS05275	SAN_1192	-	serine hydroxymethyltransferase	-0.00101793	0.00101793	1.00071	0.995125	-0.000678659	0.000678659	1.00047	0.997835	1.00059
RS07685	SAN_1731	-	ribosome biogenesis GTPase Der	-0.00110059	0.00110059	1.00076	0.992928	-0.000495628	0.000495628	1.00034	0.997835	1.00055
RS03275	-	-	hypothetical protein	0	0	1	1	NA	#VALUE!	#VALUE!	NA	#VALUE!
RS04690	SAN_1054	-	DUF961 domain-containing protein	0	0	1	1	NA	#VALUE!	#VALUE!	NA	#VALUE!
RS04715	SAN_1061	-	hypothetical protein	0	0	1	1	NA	#VALUE!	#VALUE!	NA	#VALUE!
RS04775	SAN_1074	-	sigma-70 family RNA polymerase sigma factor	0	0	1	1	NA	#VALUE!	#VALUE!	NA	#VALUE!
RS04780	#N/A	-	helix-turn-helix domain-containing protein	0	0	1	1	NA	#VALUE!	#VALUE!	NA	#VALUE!
RS05410	SAN_1221	-	JAB domain-containing protein	0	0	1	1	NA	#VALUE!	#VALUE!	NA	#VALUE!
RS09270	SAN_2115	-	hypothetical protein	0	0	1	1	NA	#VALUE!	#VALUE!	NA	#VALUE!
RS09320	SAN_2126	-	hypothetical protein	0	0	1	1	NA	#VALUE!	#VALUE!	NA	#VALUE!
RS09335	SAN_2129	-	hypothetical protein	0	0	1	1	NA	#VALUE!	#VALUE!	NA	#VALUE!
RS09350	SAN_2132	-	helix-turn-helix transcriptional regulator	0	0	1	1	NA	#VALUE!	#VALUE!	NA	#VALUE!
RS10695	-	-	hypothetical protein	0	0	1	1	NA	#VALUE!	#VALUE!	NA	#VALUE!
RS10740	-	-	hypothetical protein	0	0	1	1	NA	#VALUE!	#VALUE!	NA	#VALUE!
RS10875	-	-	hypothetical protein	0	0	1	1	NA	#VALUE!	#VALUE!	NA	#VALUE!
RS10885	-	-	hypothetical protein	0	0	1	1	NA	#VALUE!	#VALUE!	NA	#VALUE!
RS10980	-	-	hypothetical protein	0	0	1	1	NA	#VALUE!	#VALUE!	NA	#VALUE!
RS07145	SAN_1601	-	hypothetical protein	-0.000170541	0.000170541	1.00012	0.998934	0.000456398	-0.000456398	0.999684	0.997835	0.999901
RS06585	SAN_1481	asp2	accessory Sec system protein Asp2	-0.00025205	0.00025205	1.00017	0.998551	0.00064861	-0.00064861	0.999551	0.997835	0.999863
RS00565	-	-	translation initiation factor IF-1	0.000146188	-0.000146188	0.999899	0.998929	0.000454864	-0.000454864	0.999685	0.997835	0.999792
RS08110	SAN_1833	uvrA	excinuclease ABC subunit UvrA	0.00051164	-0.00051164	0.999645	0.996487	0.000812339	-0.000812339	0.999437	0.997835	0.999541
RS07200	SAN_1613	-	RNA-binding virulence regulatory protein CvfB	0.000247007	-0.000247007	0.999829	0.998455	0.00110216	-0.00110216	0.999236	0.997835	0.999533
RS09455	SAN_2154	-	hypothetical protein	0.000264335	-0.000264335	0.999817	0.998899	0.0014082	-0.0014082	0.999024	0.997835	0.999421
RS01380	SAN_0010	-	restriction endonuclease	0.000674196	-0.000674196	0.999533	0.995961	0.00126471	-0.00126471	0.999124	0.997835	0.999328
RS09105	SAN_2061	-	PTS glucose transporter subunit IIABC	0.00132895	-0.00132895	0.999079	0.991271	0.00154254	-0.00154254	0.998931	0.997835	0.999005
RS07875	SAN_1778	-	nucleotidyltransferase	0.00231848	-0.00231848	0.998394	0.992487	0.000719174	-0.000719174	0.999502	0.997835	0.998948
RS04170	SAN_0932	-	hypothetical protein	0.00444748	-0.00444748	0.996922	0.989859	-0.000936557	0.000936557	1.00065	0.997835	0.998786
RS07620	SAN_1717	-	HD domain-containing protein	0.00173756	-0.00173756	0.998796	0.991423	0.00194254	-0.00194254	0.998654	0.997835	0.998725
RS02055	SAN_0401	-	serine--tRNA ligase	0.00221025	-0.00221025	0.998469	0.986452	0.00246395	-0.00246395	0.998294	0.995224	0.998381
RS10250	SAN_0465	-	arginine repressor	0.00286209	-0.00286209	0.998018	0.985145	0.00343348	-0.00343348	0.997623	0.994274	0.997821
RS05180	SAN_1174	-	LPXTG cell wall anchor domain-containing protein	0.0245685	-0.0245685	0.983115	0.978015	-0.0172021	0.0172021	1.01199	NA	0.997555
RS05960	SAN_1340	-	hypothetical protein	0.00361828	-0.00361828	0.997495	0.98173	0.00381839	-0.00381839	0.997357	0.993809	0.997426
RS06510	SAN_1466	-	LysR family transcriptional regulator	0.00638338	-0.00638338	0.995585	0.967234	0.00705795	-0.00705795	0.99512	0.980328	0.995352
RS05945	SAN_1337	recJ	single-stranded-DNA-specific exonuclease RecJ	0.00660993	-0.00660993	0.995429	0.957285	0.00710679	-0.00710679	0.995086	0.975775	0.995257
RS08095	SAN_1829	-	aminopeptidase P family protein	0.00755917	-0.00755917	0.994774	0.963734	0.00768325	-0.00768325	0.994689	0.979671	0.994731
RS08495	SAN_1922	dltC	D-alanine--polyphosphoribitol ligase subunit DltC	0.00811184	-0.00811184	0.994393	0.960477	0.007889	-0.007889	0.994547	0.978235	0.99447
RS08840	SAN_2003	-	MarR family transcriptional regulator	0.00833397	-0.00833397	0.99424	0.966714	0.00872829	-0.00872829	0.993968	0.983156	0.994104
RS08305	-	-	MerR family transcriptional regulator	0.00741032	-0.00741032	0.994877	0.975081	0.00982704	-0.00982704	0.993212	0.982934	0.994044
RS01000	SAN_0186	-	ABC transporter permease	0.00899995	-0.00899995	0.993781	0.936587	0.00898775	-0.00898775	0.99379	0.965496	0.993785
RS03460	SAN_0758	-	cytochrome o ubiquinol oxidase	0.00920123	-0.00920123	0.993642	0.953317	0.00911483	-0.00911483	0.993702	0.974343	0.993672
RS02880	SAN_0610	-	dihydroorotate oxidase	0.00916529	-0.00916529	0.993667	0.951111	0.00934829	-0.00934829	0.993541	0.97338	0.993604
RS07895	SAN_1782	-	cysteine hydrolase	0.00970425	-0.00970425	0.993296	0.95502	0.00960028	-0.00960028	0.993368	0.975775	0.993332
RS08545	SAN_1935	-	glycine betaine/L-proline ABC transporter ATP-binding protein	0.0117558	-0.0117558	0.991885	0.942653	0.0115027	-0.0115027	0.992059	0.967693	0.991972
RS01780	SAN_0341	-	hypothetical protein	0.0119721	-0.0119721	0.991736	0.913168	0.0120288	-0.0120288	0.991697	0.952683	0.991716
RS08000	SAN_1806	-	aldo/keto reductase	0.0129322	-0.0129322	0.991076	0.935125	0.012804	-0.012804	0.991164	0.965496	0.99112
RS00255	SAN_0026	-	pyridoxal phosphate-dependent aminotransferase	0.0142521	-0.0142521	0.99017	0.924012	0.0140173	-0.0140173	0.990331	0.960598	0.99025
RS07570	SAN_1706	-	segregation/condensation protein A	0.0145251	-0.0145251	0.989982	0.911562	0.0148267	-0.0148267	0.989776	0.957192	0.989879
RS10105	SAN_2410	-	helix-turn-helix transcriptional regulator	0.0138064	-0.0138064	0.990476	0.948231	0.0161012	-0.0161012	0.988902	0.967567	0.989689
RS06300	SAN_1419	-	HAMP domain-containing histidine kinase	0.0152789	-0.0152789	0.989465	0.934871	0.0147565	-0.0147565	0.989824	0.965216	0.989645
RS07295	SAN_1637	-	metal ABC transporter permease	0.0153031	-0.0153031	0.989449	0.893961	0.0157116	-0.0157116	0.989169	0.937562	0.989309
RS05870	SAN_1321	alsS	acetolactate synthase AlsS	0.0159903	-0.0159903	0.988978	0.890401	0.0158673	-0.0158673	0.989062	0.937562	0.98902
RS09435	SAN_2150	-	hypothetical protein	0.0164925	-0.0164925	0.988633	0.934419	0.01714	-0.01714	0.98819	0.964695	0.988412
RS05735	SAN_1291	-	glycosyltransferase family 2 protein	0.0167872	-0.0167872	0.988431	0.893798	0.016979	-0.016979	0.9883	0.940915	0.988366
RS01515	SAN_0273	-	hypothetical protein	0.0178729	-0.0178729	0.987688	0.933961	0.0170783	-0.0170783	0.988232	0.965605	0.98796
RS02475	SAN_0517	-	MerR family transcriptional regulator	0.0162111	-0.0162111	0.988826	0.941452	0.0187479	-0.0187479	0.987089	0.966374	0.987958
RS01355	SAN_2355	-	hypothetical protein	0.0100728	-0.0100728	0.993042	0.984231	0.0259216	-0.0259216	0.982193	0.972729	0.987618
RS06595	SAN_1483	secY2	accessory Sec system protein translocase subunit SecY2	0.0188172	-0.0188172	0.987042	0.917926	0.0175628	-0.0175628	0.9879	0.961912	0.987471
RS06250	SAN_1409	-	hydroxymethylglutaryl-CoA reductase%2C degradative	0.0192995	-0.0192995	0.986712	0.887169	0.019142	-0.019142	0.986819	0.940915	0.986766
RS07445	-	-	phosphoglycerate dehydrogenase	0.0194509	-0.0194509	0.986608	0.89203	0.0191817	-0.0191817	0.986792	0.938915	0.9867
RS08900	SAN_2019	-	response regulator	0.0227551	-0.0227551	0.984351	0.909798	0.0178537	-0.0178537	0.987701	0.965496	0.986026
RS08855	SAN_2008	-	proline--tRNA ligase	0.0203799	-0.0203799	0.985973	0.88006	0.0202447	-0.0202447	0.986065	0.931768	0.986019
RS01985	SAN_0385	-	enoyl-CoA hydratase	0.0204966	-0.0204966	0.985893	0.840036	0.0205875	-0.0205875	0.985831	0.907617	0.985862
RS01295	-	-	hypothetical protein	0.0210782	-0.0210782	0.985496	0.906445	0.0203618	-0.0203618	0.985985	0.957192	0.985741
RS04300	SAN_0961	-	F0F1 ATP synthase subunit B	0.0209249	-0.0209249	0.985601	0.858602	0.0210459	-0.0210459	0.985518	0.919267	0.985559
RS08125	-	rpsR	30S ribosomal protein S18	0.0215484	-0.0215484	0.985175	0.83848	0.0219044	-0.0219044	0.984932	0.907349	0.985053
RS06060	SAN_1362	-	IS3-like element ISSag2 family transposase	-0.0116842	0.0116842	1.00813	0.971016	0.0610412	-0.0610412	0.958572	0.933386	0.983352
RS09255	SAN_2112	-	conjugal transfer protein	0.0392866	-0.0392866	0.973136	0.966771	0.0117446	-0.0117446	0.991892	NA	0.982514
RS08285	SAN_1870	-	prenyltransferase	0.0261419	-0.0261419	0.982043	0.817748	0.0259231	-0.0259231	0.982192	0.896901	0.982117
RS05170	SAN_1171	-	hypothetical protein	0.0260099	-0.0260099	0.982133	0.841936	0.0262644	-0.0262644	0.98196	0.908471	0.982046
RS05225	SAN_1183	-	biotin/lipoate A/B protein ligase family protein	0.0273394	-0.0273394	0.981228	0.860864	0.0268957	-0.0268957	0.98153	0.927256	0.981379
RS01335	SAN_0271	-	30S ribosomal protein S9	0.0273736	-0.0273736	0.981205	0.814193	0.0271664	-0.0271664	0.981346	0.895385	0.981275
RS08010	SAN_1808	-	CHAP domain-containing protein	0.0274124	-0.0274124	0.981179	0.798406	0.0272411	-0.0272411	0.981295	0.882116	0.981237
RS07590	SAN_1710	-	nucleoside-triphosphate diphosphatase	0.0278142	-0.0278142	0.980905	0.833887	0.0272087	-0.0272087	0.981317	0.914025	0.981111
RS07260	SAN_1630	-	amidohydrolase	0.0299964	-0.0299964	0.979423	0.886533	0.0253059	-0.0253059	0.982612	0.957944	0.981017
RS03645	SAN_0812	-	Cof-type HAD-IIB family hydrolase	0.0285934	-0.0285934	0.980376	0.831659	0.0281551	-0.0281551	0.980674	0.911914	0.980525
RS06000	SAN_1349	pepV	dipeptidase PepV	0.0284177	-0.0284177	0.980495	0.817135	0.0284837	-0.0284837	0.98045	0.895627	0.980473
RS00770	SAN_0128	-	mechanosensitive ion channel family protein	0.030322	-0.030322	0.979202	0.883531	0.0287206	-0.0287206	0.980289	0.938323	0.979745
RS10985	-	-	sensor histidine kinase	0.0294359	-0.0294359	0.979803	0.916114	0.0307512	-0.0307512	0.97891	0.958498	0.979357
RS03450	SAN_0744	-	hypothetical protein	0.0303364	-0.0303364	0.979192	0.819561	0.0299952	-0.0299952	0.979424	0.907617	0.979308
RS05445	SAN_1228	-	ABC transporter substrate-binding protein	0.0342912	-0.0342912	0.976511	0.781983	0.0342221	-0.0342221	0.976558	0.876126	0.976535
RS02480	-	-	Zn-dependent alcohol dehydrogenase	0.0364179	-0.0364179	0.975073	0.856171	0.0321873	-0.0321873	0.977937	0.933386	0.976505
RS10160	SAN_2322	mnmG	tRNA uridine-5-carboxymethylaminomethyl34 synthesis enzyme MnmG	0.0348352	-0.0348352	0.976143	0.785772	0.034609	-0.034609	0.976296	0.877541	0.97622
RS10535	-	-	hypothetical protein	0.0358207	-0.0358207	0.975477	0.84804	0.034699	-0.034699	0.976235	0.922794	0.975856
RS03230	SAN_0696	-	redox-regulated molecular chaperone Hsp33	0.0360912	-0.0360912	0.975294	0.833617	0.0346158	-0.0346158	0.976292	0.914431	0.975793
RS02725	SAN_0566	-	UDP-N-acetylmuramoyl-L-alanine--D-glutamate ligase	0.0362091	-0.0362091	0.975214	0.823067	0.0345517	-0.0345517	0.976335	0.907636	0.975775
RS09635	SAN_2205	-	hypothetical protein	0.0362424	-0.0362424	0.975192	0.797273	0.0355056	-0.0355056	0.97569	0.894789	0.975441
RS04055	SAN_0911	-	alanine--tRNA ligase	0.0362027	-0.0362027	0.975218	0.781857	0.0361194	-0.0361194	0.975275	0.87198	0.975247
RS03975	SAN_0889	-	glycerate kinase	0.0419024	-0.0419024	0.971373	0.881755	0.031455	-0.031455	0.978433	0.960598	0.974903
RS01885	SAN_0363	-	DeoR/GlpR transcriptional regulator	0.0383664	-0.0383664	0.973757	0.844056	0.036286	-0.036286	0.975162	0.914094	0.97446
RS09925	-	-	MerR family transcriptional regulator	0.057802	-0.057802	0.960727	0.92222	0.0191547	-0.0191547	0.986811	NA	0.973769
RS00280	SAN_0032	-	phosphoribosylaminoimidazolesuccinocarboxamide synthase	0.0405443	-0.0405443	0.972288	0.860161	0.0372431	-0.0372431	0.974515	0.930438	0.973402
RS02525	-	-	hypothetical protein	0.0686939	-0.0686939	0.953501	0.924015	0.0101253	-0.0101253	0.993006	NA	0.973254
RS10150	SAN_2320	-	50S ribosomal protein L9	0.039707	-0.039707	0.972853	0.751738	0.0393632	-0.0393632	0.973084	0.868734	0.972968
RS09570	SAN_2181	-	bifunctional homocysteine S-methyltransferase/methylenetetrahydrofolate reductase	0.04186	-0.04186	0.971402	0.877915	0.0380295	-0.0380295	0.973984	0.930438	0.972693
RS09890	SAN_2259	-	CdII/ZnII-sensing metalloregulatory transcriptional regulator CadX	0.0396283	-0.0396283	0.972906	0.866436	0.0408123	-0.0408123	0.972107	0.927596	0.972507
RS01145	SAN_0212	-	pyrroline-5-carboxylate reductase	0.0409048	-0.0409048	0.972045	0.755426	0.0404001	-0.0404001	0.972385	0.870447	0.972215
RS07580	SAN_1708	-	CBS domain-containing protein	0.0413859	-0.0413859	0.971721	0.753096	0.0402643	-0.0402643	0.972477	0.870447	0.972099
RS04530	SAN_1015	msrB	peptide-methionine R-S-oxide reductase MsrB	0.0428489	-0.0428489	0.970736	0.815697	0.0395876	-0.0395876	0.972933	0.908471	0.971835
RS10215	SAN_2334	-	insulinase family protein	0.0421337	-0.0421337	0.971217	0.77549	0.0407998	-0.0407998	0.972116	0.877541	0.971667
RS04660	SAN_1045	-	L-lactate dehydrogenase	0.0425266	-0.0425266	0.970953	0.770962	0.0421306	-0.0421306	0.97122	0.866678	0.971086
RS00420	SAN_0072	-	membrane protein	0.0435418	-0.0435418	0.97027	0.804426	0.0421324	-0.0421324	0.971218	0.894069	0.970744
RS00785	SAN_0134	-	CTP synthase	0.0434346	-0.0434346	0.970342	0.776489	0.04279	-0.04279	0.970776	0.868734	0.970559
RS00585	SAN_0105	-	DNA-directed RNA polymerase subunit alpha	0.043561	-0.043561	0.970257	0.669291	0.0434267	-0.0434267	0.970347	0.790723	0.970302
RS07690	SAN_1732	dnaI	primosomal protein DnaI	0.0446497	-0.0446497	0.969525	0.758007	0.0434687	-0.0434687	0.970319	0.870447	0.969922
RS01300	SAN_0244	-	cysteine--tRNA ligase	0.0451065	-0.0451065	0.969218	0.737905	0.0444298	-0.0444298	0.969673	0.85238	0.969446
RS08775	SAN_1989	-	LacI family DNA-binding transcriptional regulator	0.0465805	-0.0465805	0.968229	0.743037	0.0455359	-0.0455359	0.96893	0.860533	0.968579
RS02010	SAN_0392	fabD	ACP S-malonyltransferase	0.0465661	-0.0465661	0.968238	0.641948	0.0463005	-0.0463005	0.968416	0.768179	0.968327
RS06060	SAN_1362	-	IS3-like element ISSag2 family transposase	0.106948	-0.106948	0.92855	0.831068	-0.0131369	0.0131369	1.00915	0.983156	0.968849
RS02720	-	-	DUF3165 family protein	0.0474899	-0.0474899	0.967618	0.7333	0.0467717	-0.0467717	0.9681	0.849211	0.967859
RS05205	SAN_1179	-	protein-ADP-ribose hydrolase	0.047907	-0.047907	0.967339	0.774608	0.0466914	-0.0466914	0.968154	0.873762	0.967746
RS06935	SAN_1554	malQ	4-alpha-glucanotransferase	0.0484106	-0.0484106	0.967001	0.783058	0.0471482	-0.0471482	0.967848	0.876126	0.967424
RS07290	SAN_1636	-	peptidylprolyl isomerase	0.0489437	-0.0489437	0.966644	0.766872	0.0479639	-0.0479639	0.967301	0.87198	0.966972
RS01590	SAN_0291	-	hypothetical protein	0.0489355	-0.0489355	0.966649	0.741485	0.0483294	-0.0483294	0.967055	0.85238	0.966852
RS02620	SAN_0544	-	pantetheine-phosphate adenylyltransferase	0.0502779	-0.0502779	0.96575	0.820019	0.047216	-0.047216	0.967802	0.896713	0.966776
RS07735	SAN_1741	-	V-type Na+ -ATPase subunit J	0.0493458	-0.0493458	0.966374	0.692425	0.0484818	-0.0484818	0.966953	0.833119	0.966664
RS05990	SAN_1347	-	hypothetical protein	0.04992	-0.04992	0.96599	0.75216	0.0488807	-0.0488807	0.966686	0.868734	0.966338
RS10145	SAN_2319	dnaB	replicative DNA helicase	0.0496611	-0.0496611	0.966163	0.652007	0.049374	-0.049374	0.966356	0.780665	0.966259
RS09850	SAN_2251	-	bacteriocin immunity protein	0.0503656	-0.0503656	0.965692	0.731381	0.0488181	-0.0488181	0.966728	0.855711	0.96621
RS09675	SAN_2213	-	phosphopentomutase	0.0506817	-0.0506817	0.96548	0.718067	0.0494844	-0.0494844	0.966282	0.848698	0.965881
RS03475	-	-	phosphate ABC transporter ATPase	0.05501	-0.05501	0.962588	0.827273	0.045606	-0.045606	0.968883	0.931563	0.965735
RS08510	-	dltX	teichoic acid D-Ala incorporation-associated protein DltX	0.0522274	-0.0522274	0.964446	0.795655	0.0494256	-0.0494256	0.966321	0.882116	0.965384
RS01080	SAN_0198	-	penicillin-binding protein	0.051621	-0.051621	0.964852	0.647575	0.051084	-0.051084	0.965211	0.779256	0.965031
RS06915	SAN_1549	-	rhodanese-related sulfurtransferase	0.0521631	-0.0521631	0.964489	0.660134	0.0513177	-0.0513177	0.965055	0.790723	0.964772
RS03635	SAN_0795	smc	chromosome segregation protein SMC	0.0528263	-0.0528263	0.964046	0.667422	0.0516843	-0.0516843	0.964809	0.810816	0.964428
RS03105	SAN_0659	-	response regulator transcription factor	0.0550618	-0.0550618	0.962553	0.814976	0.0502855	-0.0502855	0.965745	0.911445	0.964149
RS04240	SAN_0948	-	YihY/virulence factor BrkB family protein	0.0546334	-0.0546334	0.962839	0.675764	0.0539518	-0.0539518	0.963294	0.805571	0.963067
RS07900	SAN_1783	-	HD domain-containing protein	0.0556415	-0.0556415	0.962167	0.755875	0.0538036	-0.0538036	0.963393	0.865082	0.96278
RS01845	SAN_0355	-	Stp1/IreP family PP2C-type Ser/Thr phosphatase	0.0551962	-0.0551962	0.962464	0.657817	0.0543251	-0.0543251	0.963045	0.809896	0.962754
RS05495	SAN_1238	rarD	EamA family transporter RarD	0.0561751	-0.0561751	0.961811	0.746602	0.0541669	-0.0541669	0.96315	0.860533	0.962481
RS04095	SAN_0918	nrdF	class 1b ribonucleoside-diphosphate reductase subunit beta	0.0567391	-0.0567391	0.961435	0.675851	0.0562368	-0.0562368	0.96177	0.802052	0.961602
RS08025	SAN_1811	-	3-deoxy-7-phosphoheptulonate synthase	0.057237	-0.057237	0.961103	0.663964	0.0563934	-0.0563934	0.961665	0.815899	0.961384
RS02305	SAN_0454	galU	UTP--glucose-1-phosphate uridylyltransferase GalU	0.0576906	-0.0576906	0.960801	0.69506	0.0563216	-0.0563216	0.961713	0.823549	0.961257
RS05185	SAN_1175	cls	cardiolipin synthase	0.0575469	-0.0575469	0.960897	0.655148	0.0568169	-0.0568169	0.961383	0.806245	0.96114
RS09440	SAN_2151	-	hypothetical protein	0.0606228	-0.0606228	0.95885	0.743763	0.0570904	-0.0570904	0.961201	0.868022	0.960025
RS04935	SAN_1118	-	UPF0223 family protein	0.0603511	-0.0603511	0.959031	0.730179	0.05769	-0.05769	0.960801	0.868542	0.959916
RS09180	SAN_2090	-	DUF3013 family protein	0.0609318	-0.0609318	0.958645	0.763874	0.0575665	-0.0575665	0.960884	0.882703	0.959764
RS09845	SAN_2250	-	arginine--tRNA ligase	0.0602682	-0.0602682	0.959086	0.612578	0.0594328	-0.0594328	0.959641	0.765945	0.959364
RS03015	SAN_0640	whiA	DNA-binding protein WhiA	0.0605484	-0.0605484	0.9589	0.685434	0.059305	-0.059305	0.959726	0.821	0.959313
RS05985	SAN_1346	-	pullulanase	0.0645721	-0.0645721	0.956229	0.833568	0.0570588	-0.0570588	0.961222	0.908471	0.958725
RS10310	SAN_0478	-	YfhO family protein	0.0621649	-0.0621649	0.957826	0.643533	0.0606768	-0.0606768	0.958814	0.798319	0.95832
RS05670	SAN_1277	-	branched-chain amino acid aminotransferase	0.0622781	-0.0622781	0.957751	0.626186	0.0616575	-0.0616575	0.958163	0.76286	0.957957
RS02065	SAN_0403	-	DUF956 family protein	0.0645891	-0.0645891	0.956218	0.579355	0.0638084	-0.0638084	0.956735	0.745223	0.956476
RS01655	SAN_0304	tkt	transketolase	0.0646828	-0.0646828	0.956156	0.555306	0.0641708	-0.0641708	0.956495	0.702721	0.956325
RS06275	SAN_1414	-	DUF4649 family protein	0.066516	-0.066516	0.954941	0.717573	0.0638885	-0.0638885	0.956682	0.845637	0.955812
RS01320	SAN_0267	-	DegV family protein	0.0661868	-0.0661868	0.955159	0.575668	0.0651364	-0.0651364	0.955855	0.725391	0.955507
RS09910	SAN_2263	-	DNA translocase FtsK	0.0798696	-0.0798696	0.946143	0.820827	0.0541605	-0.0541605	0.963155	0.933386	0.954649
RS04575	SAN_1024	pfkA	6-phosphofructokinase	0.0688951	-0.0688951	0.953368	0.557904	0.0682108	-0.0682108	0.95382	0.708338	0.953594
RS03380	SAN_0728	-	S8 family serine peptidase	0.0742035	-0.0742035	0.949866	0.777277	0.0650021	-0.0650021	0.955944	0.894069	0.952905
RS03910	SAN_0876	-	1-acyl-sn-glycerol-3-phosphate acyltransferase	0.0709634	-0.0709634	0.952002	0.601992	0.0690715	-0.0690715	0.953251	0.768179	0.952627
RS08925	SAN_2024	-	aldose 1-epimerase family protein	0.0726715	-0.0726715	0.950876	0.774458	0.0676307	-0.0676307	0.954204	0.872389	0.95254
RS09305	SAN_2123	-	XRE family transcriptional regulator	0.080389	-0.080389	0.945803	0.896333	0.0622221	-0.0622221	0.957788	NA	0.951795
RS10460	-	-	hypothetical protein	0.133778	-0.133778	0.911442	0.84859	0.0101717	-0.0101717	0.992974	NA	0.952208
RS07905	SAN_1784	-	nicotinate-nucleotide adenylyltransferase	0.0752584	-0.0752584	0.949172	0.734027	0.0709327	-0.0709327	0.952022	0.845637	0.950597
RS09045	SAN_2048	-	PTS mannose/fructose/sorbose transporter family subunit IID	0.0929491	-0.0929491	0.937604	0.823869	0.0533043	-0.0533043	0.963727	0.938915	0.950665
RS06185	SAN_1390	-	50S ribosomal protein L10	0.0739063	-0.0739063	0.950062	0.476666	0.0732631	-0.0732631	0.950486	0.634227	0.950274
RS02660	SAN_0552	-	aminodeoxychorismate/anthranilate synthase component II	0.0758335	-0.0758335	0.948794	0.650627	0.0731117	-0.0731117	0.950585	0.803858	0.94969
RS01225	SAN_0229	-	ABC transporter ATP-binding protein	0.0794554	-0.0794554	0.946415	0.787011	0.0701	-0.0701	0.952572	0.906024	0.949493
RS03010	SAN_0639	-	YvcK family protein	0.0756597	-0.0756597	0.948908	0.581469	0.074224	-0.074224	0.949853	0.751151	0.94938
RS10390	-	-	endonuclease	0.0807315	-0.0807315	0.945578	0.721745	0.0710238	-0.0710238	0.951962	0.87198	0.94877
RS07285	SAN_1635	-	cell division protein FtsK	0.0769357	-0.0769357	0.948069	0.542235	0.0756666	-0.0756666	0.948904	0.700235	0.948486
RS10915	-	-	ComF family protein	0.122025	-0.122025	0.918897	0.874912	0.0321722	-0.0321722	0.977947	NA	0.948422
RS07405	SAN_1662	metG	methionine--tRNA ligase	0.0783835	-0.0783835	0.947118	0.483585	0.0776968	-0.0776968	0.947569	0.643105	0.947344
RS00050	-	-	hypothetical protein	0.0789958	-0.0789958	0.946716	0.794098	0.0780542	-0.0780542	0.947334	0.890592	0.947025
RS00010	SAN_0483	dnaN	DNA polymerase III subunit beta	0.0797405	-0.0797405	0.946228	0.58753	0.0784564	-0.0784564	0.94707	0.725391	0.946649
RS01060	SAN_0194	-	metal ABC transporter permease	0.0801975	-0.0801975	0.945928	0.482254	0.0793744	-0.0793744	0.946468	0.643133	0.946198
RS07100	SAN_1592	-	hypothetical protein	0.0822953	-0.0822953	0.944554	0.655198	0.0784448	-0.0784448	0.947078	0.80438	0.945816
RS08980	SAN_2036	-	DeoR/GlpR transcriptional regulator	0.0829072	-0.0829072	0.944153	0.651484	0.0791764	-0.0791764	0.946598	0.790723	0.945375
RS06080	SAN_1367	-	metal ABC transporter substrate-binding lipoprotein/laminin-binding adhesin Lmb	0.094238	-0.094238	0.936767	0.74189	0.0681801	-0.0681801	0.95384	0.907636	0.945304
RS02230	SAN_0437	-	peroxide-responsive transcriptional repressor PerR	0.082755	-0.082755	0.944253	0.538044	0.0813385	-0.0813385	0.94518	0.696287	0.944717
RS07015	-	-	hypothetical protein	0.0839028	-0.0839028	0.943502	0.623545	0.0803749	-0.0803749	0.945812	0.787316	0.944657
RS11095	-	-	fucose isomerase	0.123392	-0.123392	0.918027	0.903373	0.0425414	-0.0425414	0.970943	NA	0.944485
RS08455	SAN_1913	-	hypothetical protein	0.0864675	-0.0864675	0.941826	0.636899	0.0812387	-0.0812387	0.945246	0.819603	0.943536
RS07720	SAN_1738	htpX	zinc metalloprotease HtpX	0.0846334	-0.0846334	0.943024	0.498483	0.0832534	-0.0832534	0.943927	0.666548	0.943475
RS09120	SAN_2076	phoU	phosphate signaling complex protein PhoU	0.0887073	-0.0887073	0.940365	0.818891	0.0801231	-0.0801231	0.945977	0.907636	0.943171
RS04195	SAN_0939	-	ABC transporter	0.0993391	-0.0993391	0.933461	0.810462	0.0696947	-0.0696947	0.95284	0.920822	0.94315
RS08735	SAN_1980	-	sodium proton antiporter	0.0862249	-0.0862249	0.941984	0.522485	0.083693	-0.083693	0.943639	0.711052	0.942812
RS05860	SAN_1319	-	fibronectin/fibrinogen-binding protein	0.0867028	-0.0867028	0.941672	0.4906	0.084874	-0.084874	0.942867	0.690438	0.94227
RS09555	SAN_2177	-	DNA topology modulation protein	0.0896791	-0.0896791	0.939732	0.650044	0.0820487	-0.0820487	0.944715	0.828229	0.942223
RS09810	SAN_2242	-	DNA-3-methyladenine glycosylase I	0.0881868	-0.0881868	0.940704	0.576226	0.0845405	-0.0845405	0.943085	0.751394	0.941895
RS02015	SAN_0393	fabG	3-oxoacyl-[acyl-carrier-protein] reductase	0.0871595	-0.0871595	0.941374	0.402164	0.0860791	-0.0860791	0.94208	0.563753	0.941727
RS10675	-	-	hypothetical protein	0.108581	-0.108581	0.9275	0.829763	0.065508	-0.065508	0.955609	0.930438	0.941554
RS08520	SAN_1926	-	response regulator transcription factor	0.088911	-0.088911	0.940232	0.588408	0.085855	-0.085855	0.942226	0.730911	0.941229
RS08170	SAN_1846	-	hypothetical protein	0.0897836	-0.0897836	0.939664	0.630265	0.0861821	-0.0861821	0.942012	0.802052	0.940838
RS06035	SAN_1356	-	MATE family efflux transporter	0.0900989	-0.0900989	0.939458	0.543928	0.0871987	-0.0871987	0.941349	0.716708	0.940404
RS05245	SAN_1187	-	phospho-sugar mutase	0.0893448	-0.0893448	0.93995	0.444187	0.0880555	-0.0880555	0.94079	0.610811	0.94037
RS07930	SAN_1789	gatB	Asp-tRNAAsn/Glu-tRNAGln amidotransferase subunit GatB	0.0899087	-0.0899087	0.939582	0.472471	0.0883506	-0.0883506	0.940597	0.642095	0.94009
RS10635	-	-	hypothetical protein	0.126182	-0.126182	0.916253	0.844616	0.0527887	-0.0527887	0.964071	NA	0.940162
RS06390	SAN_1443	-	DUF2127 domain-containing protein	0.0918979	-0.0918979	0.938288	0.619451	0.0880109	-0.0880109	0.940819	0.751268	0.939553
RS04230	SAN_0946	-	CBS domain-containing protein	0.0915003	-0.0915003	0.938546	0.436986	0.0897638	-0.0897638	0.939677	0.647896	0.939111
RS04295	SAN_0960	-	F0F1 ATP synthase subunit A	0.09149	-0.09149	0.938553	0.420301	0.0903707	-0.0903707	0.939281	0.584835	0.938917
RS08245	SAN_1862	-	Xaa-Pro dipeptidyl-peptidase	0.0918703	-0.0918703	0.938306	0.442837	0.0901236	-0.0901236	0.939442	0.643105	0.938874
RS03580	SAN_0784	-	DUF3114 domain-containing protein	0.0960101	-0.0960101	0.935617	0.730173	0.0871724	-0.0871724	0.941366	0.825577	0.938491
RS04460	SAN_0994	-	oxygen-independent coproporphyrinogen III oxidase	0.0949337	-0.0949337	0.936315	0.671327	0.0894257	-0.0894257	0.939897	0.799202	0.938106
RS04035	SAN_0907	-	HAD family hydrolase	0.0999349	-0.0999349	0.933075	0.754098	0.0868598	-0.0868598	0.94157	0.867366	0.937323
RS07910	SAN_1785	yhbY	ribosome assembly RNA-binding protein YhbY	0.0957747	-0.0957747	0.93577	0.643726	0.0912175	-0.0912175	0.93873	0.80438	0.93725
RS10700	-	-	hypothetical protein	0.154988	-0.154988	0.89814	0.819646	0.0325257	-0.0325257	0.977707	NA	0.937923
RS04895	SAN_1103	phoU	phosphate signaling complex protein PhoU	0.0958893	-0.0958893	0.935695	0.445314	0.0941341	-0.0941341	0.936834	0.631182	0.936265
RS03680	SAN_0820	-	RNA-binding transcriptional accessory protein	0.0961834	-0.0961834	0.935505	0.469045	0.0939691	-0.0939691	0.936941	0.666548	0.936223
RS05995	SAN_1348	-	uracil-DNA glycosylase family protein	0.0982768	-0.0982768	0.934148	0.558559	0.0937048	-0.0937048	0.937113	0.735487	0.935631
RS04815	SAN_1082	-	O-sialoglycoprotein endopeptidase	0.0977839	-0.0977839	0.934467	0.504826	0.0946817	-0.0946817	0.936479	0.697547	0.935473
RS00410	SAN_0070	ruvB	Holliday junction branch migration DNA helicase RuvB	0.0978028	-0.0978028	0.934455	0.519233	0.0947554	-0.0947554	0.936431	0.693856	0.935443
RS05415	SAN_1222	-	AI-2E family transporter	0.0985711	-0.0985711	0.933958	0.478061	0.0964085	-0.0964085	0.935359	0.667546	0.934658
RS05765	SAN_1299	-	capsular polysaccharide biosynthesis protein CpsC	0.099175	-0.099175	0.933567	0.538734	0.0959787	-0.0959787	0.935637	0.702721	0.934602
RS07420	SAN_1665	-	PTS sugar transporter subunit IIC	0.100172	-0.100172	0.932922	0.440543	0.09805	-0.09805	0.934295	0.643105	0.933608
RS01770	SAN_0329	gpsB	cell division regulator GpsB	0.100712	-0.100712	0.932572	0.497982	0.0979181	-0.0979181	0.93438	0.660623	0.933476
RS09695	SAN_2217	-	GntR family transcriptional regulator	0.102944	-0.102944	0.931131	0.54218	0.0988281	-0.0988281	0.933791	0.713008	0.932461
RS07565	SAN_1705	-	segregation/condensation protein B	0.102862	-0.102862	0.931184	0.499396	0.0995048	-0.0995048	0.933353	0.688602	0.932269
RS00865	SAN_0153	-	ABC transporter ATP-binding protein	0.131564	-0.131564	0.912841	0.749745	0.0714471	-0.0714471	0.951683	0.919847	0.932262
RS04860	SAN_1096	-	DUF3307 domain-containing protein	0.106852	-0.106852	0.928612	0.5887	0.0962269	-0.0962269	0.935476	0.802491	0.932044
RS07025	-	-	DUF4044 domain-containing protein	0.106136	-0.106136	0.929073	0.668551	0.0976626	-0.0976626	0.934546	0.802491	0.931809
RS02165	SAN_0424	nusA	transcription termination/antitermination protein NusA	0.103013	-0.103013	0.931087	0.430121	0.100955	-0.100955	0.932416	0.621241	0.931751
RS06535	SAN_1471	thiI	tRNA 4-thiouridine8 synthase ThiI	0.10347	-0.10347	0.930792	0.45739	0.100581	-0.100581	0.932657	0.655599	0.931724
RS10175	SAN_2325	sdaAB	L-serine ammonia-lyase%2C iron-sulfur-dependent%2C subunit beta	0.104882	-0.104882	0.929881	0.577316	0.100652	-0.100652	0.932611	0.726118	0.931246
RS09240	SAN_2108	-	conjugal transfer protein	0.131477	-0.131477	0.912897	0.7476	0.0757379	-0.0757379	0.948857	0.911914	0.930877
RS05250	-	-	hypothetical protein	0.107636	-0.107636	0.928108	0.629024	0.101699	-0.101699	0.931935	0.786502	0.930022
RS06380	SAN_1441	-	DUF1149 family protein	0.107463	-0.107463	0.928219	0.604417	0.102046	-0.102046	0.931711	0.754044	0.929965
RS04945	SAN_1120	-	bifunctional riboflavin kinase/FAD synthetase	0.107172	-0.107172	0.928406	0.520382	0.102938	-0.102938	0.931135	0.702809	0.929771
RS07515	SAN_1692	-	DUF2129 domain-containing protein	0.111309	-0.111309	0.925748	0.702937	0.0996683	-0.0996683	0.933248	0.828224	0.929498
RS10370	-	-	hypothetical protein	0.114639	-0.114639	0.923614	0.731002	0.0973571	-0.0973571	0.934744	0.876126	0.929179
RS03250	SAN_0700	-	class C sortase	0.116215	-0.116215	0.922605	0.708877	0.0962736	-0.0962736	0.935446	0.87198	0.929025
RS09735	SAN_2226	-	VOC family protein	0.129776	-0.129776	0.913973	0.788819	0.0850859	-0.0850859	0.942728	0.907416	0.928351
RS09805	SAN_2241	-	competence/damage-inducible protein A	0.110021	-0.110021	0.926575	0.508897	0.105062	-0.105062	0.929765	0.699782	0.92817
RS08130	-	-	single-stranded DNA-binding protein	0.108615	-0.108615	0.927478	0.297773	0.107572	-0.107572	0.928149	0.443763	0.927814
RS00475	SAN_0084	-	30S ribosomal protein S19	0.109561	-0.109561	0.92687	0.344881	0.107768	-0.107768	0.928023	0.510258	0.927446
RS10780	-	-	hypothetical protein	0.115329	-0.115329	0.923172	0.683072	0.102412	-0.102412	0.931474	0.858706	0.927323
RS00470	SAN_0083	-	50S ribosomal protein L2	0.109937	-0.109937	0.926628	0.35568	0.107885	-0.107885	0.927947	0.526407	0.927288
RS03805	SAN_0851	pepF	oligoendopeptidase F	0.112255	-0.112255	0.925141	0.49958	0.107916	-0.107916	0.927928	0.671556	0.926534
RS02715	SAN_0564	typA	translational GTPase TypA	0.111112	-0.111112	0.925874	0.3343	0.109763	-0.109763	0.926741	0.493652	0.926307
RS01705	SAN_0315	-	phospho-N-acetylmuramoyl-pentapeptide-transferase	0.112495	-0.112495	0.924987	0.384096	0.109951	-0.109951	0.926619	0.582194	0.925803
RS07880	SAN_1779	-	hypothetical protein	0.134839	-0.134839	0.910772	0.749154	0.0881679	-0.0881679	0.940717	0.898953	0.925744
RS10810	-	-	hypothetical protein	0.165542	-0.165542	0.891594	0.805051	0.0581484	-0.0581484	0.960496	NA	0.926045
RS08160	SAN_1844	-	endonuclease MutS2	0.113646	-0.113646	0.924249	0.405814	0.110295	-0.110295	0.926399	0.612509	0.925324
RS06075	SAN_1366	-	pneumococcal-type histidine triad protein	0.115824	-0.115824	0.922855	0.552957	0.109837	-0.109837	0.926693	0.73878	0.924774
RS03005	SAN_0638	rapZ	RNase adapter RapZ	0.114724	-0.114724	0.923559	0.410387	0.1113	-0.1113	0.925753	0.619249	0.924656
RS08530	SAN_1931	-	YjiH family protein	0.115551	-0.115551	0.92303	0.419632	0.111951	-0.111951	0.925336	0.628403	0.924183
RS09410	SAN_2145	-	ABC transporter permease	0.117723	-0.117723	0.921641	0.56339	0.111089	-0.111089	0.925889	0.721215	0.923765
RS07155	SAN_1603	-	diacylglycerol kinase family protein	0.117242	-0.117242	0.921949	0.466507	0.112576	-0.112576	0.924935	0.665703	0.923442
RS07520	SAN_1694	-	ATP-dependent Clp protease proteolytic subunit	0.11795	-0.11795	0.921496	0.356158	0.115379	-0.115379	0.92314	0.567475	0.922318
RS04865	SAN_1097	-	DNA-binding protein	0.128501	-0.128501	0.914781	0.665983	0.106592	-0.106592	0.92878	0.843944	0.92178
RS08755	SAN_1984	-	Gfo/Idh/MocA family oxidoreductase	0.119636	-0.119636	0.92042	0.406716	0.115699	-0.115699	0.922935	0.610035	0.921678
RS05920	SAN_1331	-	Nif3-like dinuclear metal center hexameric protein	0.120983	-0.120983	0.919561	0.544491	0.1148	-0.1148	0.92351	0.718658	0.921536
RS05910	SAN_1329	rfbA	glucose-1-phosphate thymidylyltransferase RfbA	0.119472	-0.119472	0.920524	0.359076	0.116903	-0.116903	0.922165	0.565409	0.921345
RS03135	SAN_0667	gyrB	DNA topoisomerase ATP-hydrolyzing subunit B	0.119332	-0.119332	0.920614	0.313989	0.11757	-0.11757	0.921739	0.488406	0.921176
RS10990	-	-	2-dehydro-3-deoxyphosphogluconate aldolase	0.130404	-0.130404	0.913576	0.610875	0.106672	-0.106672	0.928728	0.828224	0.921152
RS01700	SAN_0314	-	penicillin-binding protein	0.120412	-0.120412	0.919925	0.321524	0.118068	-0.118068	0.921421	0.511093	0.920673
RS09690	SAN_2216	udp	uridine phosphorylase	0.121697	-0.121697	0.919106	0.375488	0.11806	-0.11806	0.921426	0.587159	0.920266
RS10760	-	-	hypothetical protein	0.138407	-0.138407	0.908522	0.691054	0.10222	-0.10222	0.931598	0.874685	0.92006
RS05005	SAN_1134	-	iron chelate uptake ABC transporter family permease subunit	0.124781	-0.124781	0.917143	0.542707	0.11653	-0.11653	0.922404	0.717654	0.919773
RS10565	SAN_0892	-	MarR family transcriptional regulator	0.12293	-0.12293	0.918321	0.340455	0.120079	-0.120079	0.920137	0.53818	0.919229
RS08325	SAN_1882	-	DUF4931 domain-containing protein	0.126552	-0.126552	0.916018	0.598558	0.116562	-0.116562	0.922383	0.787509	0.919201
RS02005	SAN_0391	fabK	enoyl-[acyl-carrier-protein] reductase FabK	0.122782	-0.122782	0.918415	0.227071	0.121387	-0.121387	0.919303	0.364431	0.918859
RS02210	SAN_0433	-	trimeric intracellular cation channel family protein	0.127734	-0.127734	0.915268	0.601566	0.118132	-0.118132	0.92138	0.768179	0.918324
RS08865	SAN_2011	-	phosphatidate cytidylyltransferase	0.124851	-0.124851	0.917099	0.350661	0.121053	-0.121053	0.919516	0.56372	0.918308
RS00695	SAN_0112	-	nucleotidyltransferase family protein	0.138078	-0.138078	0.908729	0.694391	0.109824	-0.109824	0.926701	0.860533	0.917715
RS04565	SAN_1022	-	GntR family transcriptional regulator	0.126526	-0.126526	0.916035	0.378509	0.122618	-0.122618	0.918519	0.565409	0.917277
RS00940	SAN_0172	-	DUF2207 domain-containing protein	0.130133	-0.130133	0.913747	0.525855	0.123636	-0.123636	0.917872	0.663614	0.915809
RS07505	SAN_1684	-	branched-chain amino acid ABC transporter permease	0.129959	-0.129959	0.913857	0.476284	0.123872	-0.123872	0.917722	0.646361	0.915789
RS01425	SAN_0022	-	ABC transporter permease	0.130102	-0.130102	0.913767	0.290898	0.126858	-0.126858	0.915824	0.507476	0.914795
RS00920	-	-	hypothetical protein	0.130051	-0.130051	0.913799	0.282662	0.127161	-0.127161	0.915631	0.498408	0.914715
RS07595	SAN_1711	racE	glutamate racemase	0.13141	-0.13141	0.912939	0.283989	0.128221	-0.128221	0.914959	0.504061	0.913949
RS03575	SAN_0783	-	response regulator transcription factor	0.171099	-0.171099	0.888166	0.742865	0.0889104	-0.0889104	0.940233	0.907349	0.914199
RS08020	SAN_1810	-	holo-ACP synthase	0.135726	-0.135726	0.910212	0.481653	0.127555	-0.127555	0.915381	0.700415	0.912797
RS02455	SAN_0513	-	AraC family transcriptional regulator	0.152028	-0.152028	0.899984	0.610772	0.111624	-0.111624	0.925546	0.847814	0.912765
RS07730	SAN_1740	-	16S rRNA guanine527-N7-methyltransferase RsmG	0.134714	-0.134714	0.91085	0.446815	0.129019	-0.129019	0.914453	0.664154	0.912652
RS02940	SAN_0623	ftsE	cell division ATP-binding protein FtsE	0.134253	-0.134253	0.911141	0.339668	0.13029	-0.13029	0.913648	0.54138	0.912394
RS07925	SAN_1788	-	EamA family transporter	0.138534	-0.138534	0.908442	0.591296	0.126034	-0.126034	0.916347	0.75887	0.912394
RS00825	SAN_0144	-	glutamate--tRNA ligase	0.134756	-0.134756	0.910824	0.342508	0.131331	-0.131331	0.912989	0.537714	0.911906
RS09795	SAN_2239	-	transcriptional regulator Spx	0.135452	-0.135452	0.910385	0.367194	0.131762	-0.131762	0.912716	0.520762	0.91155
RS05020	SAN_1137	-	ribonuclease HII	0.136378	-0.136378	0.9098	0.392159	0.131032	-0.131032	0.913178	0.60438	0.911489
RS09610	SAN_2192	-	leucine--tRNA ligase	0.135117	-0.135117	0.910596	0.23222	0.13319	-0.13319	0.911813	0.384123	0.911204
RS06830	SAN_1534	-	hypothetical protein	0.137196	-0.137196	0.909285	0.341053	0.133271	-0.133271	0.911762	0.53818	0.910523
RS08830	SAN_2000	-	hypothetical protein	0.139961	-0.139961	0.907544	0.516103	0.131569	-0.131569	0.912838	0.669592	0.910191
RS06740	SAN_1513	-	phosphatase PAP2 family protein	0.137619	-0.137619	0.909018	0.257856	0.135143	-0.135143	0.91058	0.427343	0.909799
RS06590	SAN_1482	asp1	accessory Sec system protein Asp1	0.138472	-0.138472	0.908481	0.33474	0.134493	-0.134493	0.91099	0.537942	0.909735
RS03320	SAN_0716	-	SDR family oxidoreductase	0.149092	-0.149092	0.901818	0.606442	0.123918	-0.123918	0.917692	0.802491	0.909755
RS08150	SAN_1842	trxA	thioredoxin	0.138245	-0.138245	0.908624	0.22712	0.136297	-0.136297	0.909852	0.376038	0.909238
RS09650	-	secE	preprotein translocase subunit SecE	0.139931	-0.139931	0.907563	0.385833	0.134662	-0.134662	0.910883	0.577133	0.909223
RS04235	SAN_0947	-	methionyl aminopeptidase	0.138863	-0.138863	0.908235	0.24522	0.136254	-0.136254	0.909879	0.451815	0.909057
RS07970	SAN_1797	codY	GTP-sensing pleiotropic transcriptional regulator CodY	0.139444	-0.139444	0.907869	0.254422	0.136878	-0.136878	0.909485	0.42369	0.908677
RS08860	SAN_2010	rseP	RIP metalloprotease RseP	0.140315	-0.140315	0.907321	0.269975	0.136768	-0.136768	0.909555	0.470957	0.908438
RS01650	SAN_0303	-	helix-turn-helix domain-containing protein	0.140861	-0.140861	0.906978	0.342082	0.136308	-0.136308	0.909845	0.537714	0.908411
RS00930	SAN_0170	-	amino acid ABC transporter ATP-binding protein	0.140558	-0.140558	0.907168	0.311354	0.136776	-0.136776	0.909549	0.485669	0.908359
RS02745	SAN_0570	ftsZ	cell division protein FtsZ	0.140361	-0.140361	0.907292	0.223679	0.138143	-0.138143	0.908688	0.37258	0.90799
RS04420	SAN_1368	ltrA	group II intron reverse transcriptase/maturase	0.14428	-0.14428	0.904831	0.457723	0.135947	-0.135947	0.910072	0.692416	0.907452
RS08195	SAN_1852	-	DNA polymerase IV	0.143321	-0.143321	0.905433	0.40354	0.137634	-0.137634	0.909009	0.596328	0.907221
RS05160	SAN_1166	-	threonine/serine exporter family protein	0.14281	-0.14281	0.905753	0.251542	0.139106	-0.139106	0.908082	0.455886	0.906917
RS08680	SAN_1969	dusB	tRNA dihydrouridine synthase DusB	0.143264	-0.143264	0.905468	0.293706	0.1394	-0.1394	0.907897	0.499783	0.906683
RS06375	SAN_1438	-	DegV family protein	0.144376	-0.144376	0.90477	0.290489	0.140988	-0.140988	0.906898	0.485699	0.905834
RS01660	SAN_0305	-	bacteriocin immunity protein	0.145668	-0.145668	0.903961	0.386471	0.14039	-0.14039	0.907274	0.578342	0.905617
RS00720	SAN_0118	-	N-acetylmuramoyl-L-alanine amidase	0.147019	-0.147019	0.903115	0.469816	0.139067	-0.139067	0.908106	0.641976	0.90561
RS02865	SAN_0608	-	DUF2140 family protein	0.147156	-0.147156	0.903029	0.377715	0.141854	-0.141854	0.906354	0.575138	0.904691
RS06145	SAN_1380	-	hypothetical protein	0.182405	-0.182405	0.881233	0.642312	0.10722	-0.10722	0.928375	0.874941	0.904804
RS07300	SAN_1638	-	metal ABC transporter ATP-binding protein	0.146182	-0.146182	0.903639	0.172053	0.144361	-0.144361	0.90478	0.295796	0.904209
RS01160	-	-	DUF4651 domain-containing protein	0.153738	-0.153738	0.898918	0.534198	0.138422	-0.138422	0.908512	0.725135	0.903715
RS05215	SAN_1181	-	MsnO8 family LLM class oxidoreductase	0.149094	-0.149094	0.901817	0.306626	0.144887	-0.144887	0.90445	0.504999	0.903133
RS09145	-	-	thymidylate kinase	0.152621	-0.152621	0.899614	0.327853	0.146728	-0.146728	0.903297	0.525881	0.901456
RS03245	SAN_0699	-	LPXTG cell wall anchor domain-containing protein	0.171495	-0.171495	0.887922	0.582867	0.128034	-0.128034	0.915078	0.830074	0.9015
RS06175	SAN_1386	-	DNA cytosine methyltransferase	0.151792	-0.151792	0.900132	0.255658	0.148	-0.148	0.9025	0.457043	0.901316
RS07150	SAN_1602	-	GTPase Era	0.151825	-0.151825	0.900111	0.234974	0.148699	-0.148699	0.902063	0.431526	0.901087
RS07665	SAN_1726	-	GNAT family N-acetyltransferase	0.154248	-0.154248	0.8986	0.351688	0.148402	-0.148402	0.902249	0.542769	0.900425
RS06280	SAN_1415	-	type 2 isopentenyl-diphosphate Delta-isomerase	0.155368	-0.155368	0.897903	0.341942	0.149403	-0.149403	0.901624	0.531234	0.899763
RS02285	SAN_0449	-	glucose-6-phosphate isomerase	0.153335	-0.153335	0.89917	0.148711	0.151497	-0.151497	0.900316	0.258933	0.899743
RS06435	SAN_1453	trmD	tRNA guanosine37-N1-methyltransferase TrmD	0.16599	-0.16599	0.891316	0.579624	0.13915	-0.13915	0.908054	0.778592	0.899685
RS07050	SAN_1580	-	rRNA pseudouridine synthase	0.170086	-0.170086	0.88879	0.58442	0.137252	-0.137252	0.909249	0.802491	0.899019
RS10855	-	-	hypothetical protein	0.166024	-0.166024	0.891296	0.524647	0.141886	-0.141886	0.906334	0.776975	0.898815
RS10925	-	-	fucose isomerase	0.261905	-0.261905	0.833986	0.820277	0.0463917	-0.0463917	0.968355	NA	0.901171
RS04145	SAN_0928	dnaX	DNA polymerase III subunit gamma/tau	0.156145	-0.156145	0.89742	0.163945	0.153657	-0.153657	0.898969	0.313882	0.898194
RS08475	SAN_1917	-	hypothetical protein	0.160682	-0.160682	0.894602	0.444315	0.149807	-0.149807	0.901371	0.670437	0.897987
RS04915	SAN_1107	pstC	phosphate ABC transporter permease subunit PstC	0.158102	-0.158102	0.896203	0.28166	0.152969	-0.152969	0.899398	0.478828	0.8978
RS01375	SAN_0009	-	hypothetical protein	0.162603	-0.162603	0.893412	0.487154	0.148758	-0.148758	0.902027	0.696745	0.897719
RS02775	SAN_0576	-	isoleucine--tRNA ligase	0.157248	-0.157248	0.896734	0.190803	0.154362	-0.154362	0.89853	0.335564	0.897632
RS07095	SAN_1591	-	multidrug efflux MFS transporter	0.158205	-0.158205	0.896139	0.249598	0.153786	-0.153786	0.898888	0.445325	0.897514
RS03570	SAN_0782	thrS	threonine--tRNA ligase	0.158559	-0.158559	0.89592	0.263415	0.154464	-0.154464	0.898466	0.432093	0.897193
RS08135	-	-	30S ribosomal protein S6	0.159459	-0.159459	0.895361	0.176458	0.156889	-0.156889	0.896957	0.315199	0.896159
RS07810	SAN_1761	-	hypothetical protein	0.167842	-0.167842	0.890173	0.569994	0.148777	-0.148777	0.902014	0.761729	0.896094
RS05635	SAN_1273	-	membrane protein	0.168975	-0.168975	0.889475	0.495758	0.148364	-0.148364	0.902273	0.711052	0.895874
RS00415	SAN_0071	-	low molecular weight phosphotyrosine protein phosphatase	0.162024	-0.162024	0.893771	0.329784	0.155887	-0.155887	0.89758	0.533505	0.895675
RS02545	-	-	DUF1912 family protein	0.171575	-0.171575	0.887873	0.540884	0.14717	-0.14717	0.90302	0.76286	0.895447
RS05510	-	-	polysaccharide deacetylase family protein	0.164838	-0.164838	0.892028	0.346251	0.156442	-0.156442	0.897235	0.572286	0.894632
RS07380	SAN_1657	-	hypothetical protein	0.172709	-0.172709	0.887175	0.559178	0.148669	-0.148669	0.902082	0.746537	0.894629
RS06220	SAN_1403	-	YihA family ribosome biogenesis GTP-binding protein	0.165192	-0.165192	0.89181	0.297721	0.159409	-0.159409	0.895392	0.48243	0.893601
RS04525	SAN_1014	-	GNAT family N-acetyltransferase	0.17118	-0.17118	0.888116	0.427684	0.155906	-0.155906	0.897568	0.655599	0.892842
RS05435	SAN_1226	-	AraC family transcriptional regulator	0.17145	-0.17145	0.88795	0.43679	0.155798	-0.155798	0.897636	0.669159	0.892793
RS05235	SAN_1185	coaC	phosphopantothenoylcysteine decarboxylase	0.17147	-0.17147	0.887938	0.400276	0.155867	-0.155867	0.897593	0.664154	0.892765
RS09150	SAN_2083	-	16S rRNA uracil1498-N3-methyltransferase	0.168626	-0.168626	0.889689	0.302557	0.161981	-0.161981	0.893797	0.505361	0.891743
RS04015	SAN_0897	-	rRNA pseudouridine synthase	0.189241	-0.189241	0.877067	0.541905	0.142531	-0.142531	0.905929	0.80438	0.891498
RS00405	SAN_0068	-	helix-turn-helix transcriptional regulator	0.172046	-0.172046	0.887583	0.364876	0.161716	-0.161716	0.893961	0.602019	0.890772
RS07460	SAN_1674	-	copper homeostasis protein CutC	0.175498	-0.175498	0.885462	0.448323	0.159573	-0.159573	0.89529	0.699782	0.890376
RS00995	SAN_0185	-	peptide ABC transporter substrate-binding protein	0.168506	-0.168506	0.889764	0.0926412	0.1666	-0.1666	0.89094	0.175561	0.890352
RS02325	SAN_0459	-	protein jag	0.169201	-0.169201	0.889335	0.142365	0.166097	-0.166097	0.891251	0.295436	0.890293
RS03465	SAN_0759	-	ATP-binding cassette domain-containing protein	0.172764	-0.172764	0.887141	0.35718	0.163846	-0.163846	0.892642	0.538609	0.889892
RS04890	SAN_1102	-	aminopeptidase	0.17058	-0.17058	0.888486	0.183843	0.166914	-0.166914	0.890746	0.326049	0.889616
RS08015	SAN_1809	-	alanine racemase	0.171694	-0.171694	0.8878	0.247271	0.166056	-0.166056	0.891276	0.438305	0.889538
RS08565	SAN_1942	-	hypothetical protein	0.237438	-0.237438	0.84825	0.705985	0.100607	-0.100607	0.932641	NA	0.890446
RS07525	SAN_1695	-	uracil phosphoribosyltransferase	0.171671	-0.171671	0.887814	0.176577	0.167157	-0.167157	0.890596	0.375567	0.889205
RS09740	SAN_2227	yaaA	peroxide stress protein YaaA	0.176003	-0.176003	0.885152	0.417778	0.162893	-0.162893	0.893232	0.642095	0.889192
RS05825	SAN_1312	rpiA	ribose-5-phosphate isomerase RpiA	0.174787	-0.174787	0.885898	0.237907	0.169255	-0.169255	0.889302	0.427343	0.8876
RS06690	SAN_1502	-	ABC transporter substrate-binding protein	0.177026	-0.177026	0.884524	0.361779	0.168373	-0.168373	0.889845	0.540028	0.887185
RS10935	SAN_0538	-	AAA family ATPase	0.179416	-0.179416	0.883061	0.398628	0.167714	-0.167714	0.890252	0.622527	0.886656
RS01710	SAN_0316	-	DEAD/DEAH box helicase	0.176225	-0.176225	0.885016	0.17602	0.172739	-0.172739	0.887157	0.318302	0.886086
RS07750	SAN_1744	-	ABC transporter ATP-binding protein	0.177713	-0.177713	0.884104	0.21348	0.17241	-0.17241	0.887359	0.400567	0.885731
RS03540	SAN_0776	-	beta-hexosamidase	0.189589	-0.189589	0.876856	0.461709	0.161469	-0.161469	0.894114	0.732014	0.885485
RS00925	-	-	hypothetical protein	0.191414	-0.191414	0.875747	0.460794	0.161912	-0.161912	0.89384	0.739056	0.884794
RS06835	SAN_1535	-	DUF2304 domain-containing protein	0.183522	-0.183522	0.880551	0.352658	0.169855	-0.169855	0.888932	0.590935	0.884741
RS03510	SAN_0770	-	FadR family transcriptional regulator	0.180312	-0.180312	0.882512	0.272766	0.173311	-0.173311	0.886805	0.459791	0.884659
RS07955	SAN_1794	-	helix-turn-helix transcriptional regulator	0.190942	-0.190942	0.876034	0.469345	0.165618	-0.165618	0.891546	0.725391	0.88379
RS10880	-	-	ABC transporter permease	0.180804	-0.180804	0.882211	0.200267	0.176075	-0.176075	0.885108	0.345025	0.883659
RS08895	SAN_2018	-	sensor histidine kinase	0.185109	-0.185109	0.879583	0.297617	0.175507	-0.175507	0.885456	0.506434	0.88252
RS03885	SAN_0870	-	ABC transporter permease	0.191587	-0.191587	0.875642	0.476441	0.173177	-0.173177	0.886887	0.647008	0.881265
RS07545	SAN_1700	trkA	Trk system potassium transporter TrkA	0.185794	-0.185794	0.879165	0.229544	0.178977	-0.178977	0.883329	0.400889	0.881247
RS04105	SAN_0920	-	redoxin NrdH	0.185745	-0.185745	0.879195	0.266719	0.179038	-0.179038	0.883292	0.432911	0.881243
RS07400	SAN_1661	brnQ	branched-chain amino acid transport system II carrier protein	0.184498	-0.184498	0.879955	0.0898491	0.181839	-0.181839	0.881578	0.177209	0.880767
RS03740	SAN_0835	-	divalent metal cation transporter	0.185254	-0.185254	0.879494	0.109202	0.181732	-0.181732	0.881644	0.259539	0.880569
RS00465	SAN_0082	-	50S ribosomal protein L23	0.18657	-0.18657	0.878692	0.150086	0.182626	-0.182626	0.881098	0.276659	0.879895
RS06705	SAN_1505	-	DUF1803 domain-containing protein	0.190387	-0.190387	0.876371	0.332953	0.179708	-0.179708	0.882882	0.564323	0.879626
RS07030	SAN_1576	-	aminopeptidase	0.189475	-0.189475	0.876925	0.199656	0.18374	-0.18374	0.880418	0.380582	0.878671
RS08690	SAN_1971	-	N-acetyltransferase	0.190914	-0.190914	0.87605	0.233294	0.183039	-0.183039	0.880846	0.434306	0.878448
RS01665	SAN_0306	-	ABC transporter ATP-binding protein	0.189115	-0.189115	0.877144	0.113779	0.185254	-0.185254	0.879494	0.255335	0.878319
RS10605	-	-	hypothetical protein	0.195586	-0.195586	0.873218	0.36758	0.179297	-0.179297	0.883133	0.633227	0.878176
RS06430	SAN_1452	-	NADP/FAD-dependent oxidoreductase	0.199468	-0.199468	0.870872	0.337418	0.181482	-0.181482	0.881797	0.586394	0.876334
RS10430	-	-	hypothetical protein	0.19925	-0.19925	0.871003	0.420013	0.182853	-0.182853	0.880959	0.59964	0.875981
RS03590	SAN_0786	-	amino acid ABC transporter permease	0.197085	-0.197085	0.872312	0.402834	0.185154	-0.185154	0.879555	0.537714	0.875933
RS01975	SAN_0376	-	aspartate kinase	0.195651	-0.195651	0.873179	0.2588	0.186635	-0.186635	0.878653	0.44335	0.875916
RS07780	SAN_1754	-	methionine ABC transporter ATP-binding protein	0.195521	-0.195521	0.873258	0.204081	0.187982	-0.187982	0.877833	0.400889	0.875545
RS09875	-	rpmF	50S ribosomal protein L32	0.194847	-0.194847	0.873665	0.14661	0.190428	-0.190428	0.876346	0.272342	0.875006
RS05210	SAN_1180	-	glycine cleavage system protein H	0.197536	-0.197536	0.872039	0.285775	0.188444	-0.188444	0.877552	0.477797	0.874795
RS07920	SAN_1787	-	YqeG family HAD IIIA-type phosphatase	0.198024	-0.198024	0.871744	0.260723	0.189456	-0.189456	0.876936	0.443708	0.87434
RS08255	SAN_1864	-	polyprenyl synthetase family protein	0.195866	-0.195866	0.873048	0.091726	0.192126	-0.192126	0.875315	0.200491	0.874182
RS01855	SAN_0357	-	transporter	0.200084	-0.200084	0.8705	0.335614	0.187987	-0.187987	0.87783	0.501954	0.874165
RS02130	SAN_0417	-	hypothetical protein	0.201053	-0.201053	0.869915	0.363229	0.188489	-0.188489	0.877524	0.534237	0.87372
RS01280	SAN_0240	pnp	polyribonucleotide nucleotidyltransferase	0.199093	-0.199093	0.871098	0.208532	0.192523	-0.192523	0.875074	0.36374	0.873086
RS03175	SAN_0682	-	shikimate kinase	0.20175	-0.20175	0.869495	0.260168	0.19121	-0.19121	0.875871	0.475052	0.872683
RS10210	SAN_2333	pgsA	CDP-diacylglycerol--glycerol-3-phosphate 3-phosphatidyltransferase	0.199921	-0.199921	0.870599	0.151282	0.19386	-0.19386	0.874264	0.330178	0.872431
RS06200	SAN_1394	-	amino acid permease	0.203703	-0.203703	0.868319	0.230112	0.194482	-0.194482	0.873886	0.430585	0.871103
RS09135	SAN_2079	pstC	phosphate ABC transporter permease subunit PstC	0.262477	-0.262477	0.833655	0.612832	0.136673	-0.136673	0.909614	0.85238	0.871635
RS07085	SAN_1589	rnr	ribonuclease R	0.203877	-0.203877	0.868214	0.12949	0.19838	-0.19838	0.871529	0.288243	0.869872
RS03655	SAN_1368	ltrA	group II intron reverse transcriptase/maturase	0.210256	-0.210256	0.864384	0.301827	0.196766	-0.196766	0.872504	0.53818	0.868444
RS08660	SAN_1965	gshB	bifunctional glutamate--cysteine ligase GshA/glutathione synthetase GshB	0.207144	-0.207144	0.86625	0.0875204	0.202182	-0.202182	0.869235	0.233276	0.867743
RS08185	SAN_1849	-	ATP-dependent RecD-like DNA helicase	0.208398	-0.208398	0.865498	0.154736	0.201362	-0.201362	0.869729	0.328587	0.867614
RS10200	SAN_2331	-	energy-coupling factor transporter ATPase	0.209886	-0.209886	0.864606	0.212329	0.201321	-0.201321	0.869754	0.403124	0.86718
RS09110	SAN_2074	-	histidine kinase	0.209955	-0.209955	0.864564	0.201619	0.202041	-0.202041	0.86932	0.390017	0.866942
RS05310	SAN_1199	-	NADPH-dependent oxidoreductase	0.210807	-0.210807	0.864053	0.186485	0.20292	-0.20292	0.86879	0.369994	0.866422
RS01055	SAN_0193	-	metal ABC transporter ATP-binding protein	0.211108	-0.211108	0.863874	0.0949216	0.205757	-0.205757	0.867084	0.23615	0.865479
RS08450	SAN_1912	rsmA	16S rRNA adenine1518-N6/adenine1519-N6-dimethyltransferase RsmA	0.212975	-0.212975	0.862756	0.141846	0.206585	-0.206585	0.866586	0.313874	0.864671
RS06515	SAN_1467	-	50S ribosomal protein L27	0.212412	-0.212412	0.863093	0.079429	0.208494	-0.208494	0.86544	0.166195	0.864267
RS00915	SAN_0165	-	SPFH domain-containing protein	0.213169	-0.213169	0.86264	0.108509	0.208486	-0.208486	0.865445	0.217406	0.864043
RS07465	SAN_1676	rsmI	16S rRNA cytidine1402-2-O-methyltransferase	0.215571	-0.215571	0.861205	0.227382	0.206608	-0.206608	0.866572	0.396302	0.863889
RS03565	SAN_0781	-	glycosyltransferase family 4 protein	0.215153	-0.215153	0.861455	0.0728539	0.211143	-0.211143	0.863853	0.172907	0.862654
RS01805	SAN_0347	-	sensor histidine kinase	0.219092	-0.219092	0.859106	0.278049	0.207657	-0.207657	0.865942	0.442028	0.862524
RS08030	SAN_1812	secA	preprotein translocase subunit SecA	0.215697	-0.215697	0.86113	0.0646328	0.211858	-0.211858	0.863425	0.143306	0.862277
RS08225	SAN_1858	-	aquaporin family protein	0.217114	-0.217114	0.860285	0.0840411	0.212726	-0.212726	0.862905	0.186121	0.861595
RS06370	SAN_1437	-	CCA tRNA nucleotidyltransferase	0.219994	-0.219994	0.858569	0.165162	0.211396	-0.211396	0.863701	0.3618	0.861135
RS04880	SAN_1100	-	HAMP domain-containing histidine kinase	0.220364	-0.220364	0.858349	0.119589	0.213975	-0.213975	0.862158	0.242499	0.860254
RS04685	SAN_1052	-	cation proton antiporter	0.220384	-0.220384	0.858337	0.108783	0.214117	-0.214117	0.862074	0.247259	0.860205
RS00760	SAN_0126	-	ECF transporter S component	0.219317	-0.219317	0.858972	0.0365246	0.216489	-0.216489	0.860658	0.0794793	0.859815
RS07000	SAN_1568	-	ABC transporter permease subunit	0.222373	-0.222373	0.857155	0.224402	0.213556	-0.213556	0.862409	0.333074	0.859782
RS03660	SAN_0816	-	TIGR03943 family protein	0.220265	-0.220265	0.858408	0.0615185	0.21582	-0.21582	0.861057	0.181657	0.859732
RS02875	-	-	hypothetical protein	0.230316	-0.230316	0.852448	0.330679	0.207431	-0.207431	0.866078	0.580524	0.859263
RS00440	SAN_2375	-	threonine synthase	0.224098	-0.224098	0.85613	0.163822	0.214348	-0.214348	0.861935	0.362303	0.859033
RS09865	SAN_2254	aspS	aspartate--tRNA ligase	0.221361	-0.221361	0.857756	0.0512395	0.21739	-0.21739	0.86012	0.138106	0.858938
RS06720	SAN_1509	-	HlyC/CorC family transporter	0.221529	-0.221529	0.857656	0.0566994	0.217708	-0.217708	0.859931	0.123913	0.858793
RS09770	SAN_2234	-	hypothetical protein	0.22185	-0.22185	0.857465	0.0429984	0.218661	-0.218661	0.859363	0.0946274	0.858414
RS00035	SAN_0489	mfd	transcription-repair coupling factor	0.225423	-0.225423	0.855344	0.156993	0.217066	-0.217066	0.860313	0.318248	0.857829
RS07785	SAN_1755	-	M20/M25/M40 family metallo-hydrolase	0.227591	-0.227591	0.85406	0.222715	0.215709	-0.215709	0.861123	0.403041	0.857591
RS04150	-	-	DUF3272 family protein	0.231746	-0.231746	0.851604	0.253476	0.212609	-0.212609	0.862975	0.505753	0.857289
RS08905	SAN_2020	galE	UDP-glucose 4-epimerase GalE	0.224628	-0.224628	0.855816	0.0778685	0.219759	-0.219759	0.858709	0.189705	0.857263
RS02160	SAN_0423	rimP	ribosome maturation factor RimP	0.22748	-0.22748	0.854126	0.173495	0.218139	-0.218139	0.859674	0.341216	0.8569
RS06960	SAN_1563	-	MFS transporter	0.227343	-0.227343	0.854206	0.108997	0.21976	-0.21976	0.858708	0.257755	0.856457
RS07330	SAN_1645	-	bifunctional UDP-N-acetylglucosamine diphosphorylase/glucosamine-1-phosphate N-acetyltransferase GlmU	0.227633	-0.227633	0.854035	0.158159	0.219733	-0.219733	0.858724	0.313882	0.85638
RS07450	SAN_1672	-	acetyltransferase	0.231222	-0.231222	0.851913	0.20023	0.220376	-0.220376	0.858342	0.362887	0.855127
RS03170	SAN_0681	aroA	3-phosphoshikimate 1-carboxyvinyltransferase	0.231999	-0.231999	0.851454	0.224641	0.220744	-0.220744	0.858123	0.38398	0.854789
RS04510	SAN_1010	-	elongation factor 4	0.229185	-0.229185	0.853117	0.0411134	0.22526	-0.22526	0.855441	0.108228	0.854279
RS10135	SAN_2317	-	30S ribosomal protein S4	0.228947	-0.228947	0.853257	0.0342699	0.225771	-0.225771	0.855138	0.079924	0.854198
RS08420	SAN_1906	-	HD domain-containing protein	0.230782	-0.230782	0.852173	0.0876438	0.224567	-0.224567	0.855852	0.227136	0.854013
RS02920	-	-	phosphoesterase	0.234874	-0.234874	0.849759	0.23626	0.221221	-0.221221	0.857839	0.417307	0.853799
RS03930	SAN_0880	-	LacI family DNA-binding transcriptional regulator	0.235849	-0.235849	0.849185	0.262753	0.220926	-0.220926	0.858015	0.435337	0.8536
RS05460	SAN_1231	-	ABC transporter ATP-binding protein	0.232088	-0.232088	0.851402	0.0704735	0.226082	-0.226082	0.854954	0.20304	0.853178
RS04290	-	-	F0F1 ATP synthase subunit C	0.23208	-0.23208	0.851407	0.052452	0.227666	-0.227666	0.854016	0.135651	0.852711
RS00275	SAN_0031	-	acyl carrier protein	0.233865	-0.233865	0.850354	0.101279	0.226952	-0.226952	0.854438	0.239265	0.852396
RS05930	SAN_1333	-	DnaD domain-containing protein	0.236954	-0.236954	0.848535	0.217054	0.224425	-0.224425	0.855936	0.388954	0.852236
RS01125	SAN_0207	-	acetate kinase	0.233764	-0.233764	0.850413	0.0440909	0.229543	-0.229543	0.852905	0.103502	0.851659
RS03725	SAN_0830	-	U32 family peptidase	0.236654	-0.236654	0.848711	0.158053	0.227008	-0.227008	0.854405	0.318808	0.851558
RS02670	SAN_0554	-	biotin synthase	0.304862	-0.304862	0.80952	0.569651	0.159218	-0.159218	0.89551	0.822236	0.852515
RS03865	SAN_0864	-	LPXTG cell wall anchor domain-containing protein	0.235962	-0.235962	0.849119	0.0916978	0.228194	-0.228194	0.853703	0.232299	0.851411
RS03470	SAN_0760	fetB	iron export ABC transporter permease subunit FetB	0.235043	-0.235043	0.849659	0.0583912	0.229424	-0.229424	0.852976	0.166928	0.851318
RS07935	SAN_1790	gatA	Asp-tRNAAsn/Glu-tRNAGln amidotransferase subunit GatA	0.235311	-0.235311	0.849502	0.0487066	0.230381	-0.230381	0.85241	0.144054	0.850956
RS07915	SAN_1786	yqeH	ribosome biogenesis GTPase YqeH	0.238202	-0.238202	0.847801	0.160787	0.227837	-0.227837	0.853914	0.324511	0.850858
RS07660	SAN_1725	mltG	endolytic transglycosylase MltG	0.235753	-0.235753	0.849242	0.0461882	0.231355	-0.231355	0.851834	0.10836	0.850538
RS01995	SAN_0388	-	ketoacyl-ACP synthase III	0.235612	-0.235612	0.849325	0.0176883	0.232772	-0.232772	0.850998	0.0424657	0.850161
RS09165	SAN_2086	-	MerR family transcriptional regulator	0.24215	-0.24215	0.845484	0.244671	0.226279	-0.226279	0.854837	0.44335	0.850161
RS03060	SAN_0649	-	50S ribosomal protein L19	0.236943	-0.236943	0.848541	0.0379206	0.233132	-0.233132	0.850786	0.0891155	0.849664
RS02095	SAN_0409	-	DUF1361 domain-containing protein	0.239303	-0.239303	0.847154	0.11777	0.231037	-0.231037	0.852022	0.257179	0.849588
RS05515	-	-	BCCT family transporter	0.237279	-0.237279	0.848344	0.039193	0.233124	-0.233124	0.850791	0.0995132	0.849567
RS00685	SAN_0110	-	hypothetical protein	0.286771	-0.286771	0.819735	0.545681	0.184395	-0.184395	0.880018	0.779256	0.849876
RS05340	SAN_1208	-	MFS transporter	0.246163	-0.246163	0.843136	0.24292	0.227563	-0.227563	0.854076	0.481087	0.848606
RS04350	SAN_0971	-	phenylalanine--tRNA ligase subunit alpha	0.24187	-0.24187	0.845649	0.160542	0.232044	-0.232044	0.851428	0.313406	0.848538
RS09855	SAN_2252	-	YitT family protein	0.241475	-0.241475	0.84588	0.0878492	0.233801	-0.233801	0.850392	0.226927	0.848136
RS06520	SAN_1468	-	ribosomal-processing cysteine protease Prp	0.242664	-0.242664	0.845183	0.0318939	0.23873	-0.23873	0.847491	0.079924	0.846337
RS06610	SAN_1487	aroC	chorismate synthase	0.248089	-0.248089	0.842011	0.17764	0.233609	-0.233609	0.850505	0.38015	0.846258
RS04165	-	-	hypothetical protein	0.248595	-0.248595	0.841716	0.198764	0.233668	-0.233668	0.85047	0.435333	0.846093
RS08750	SAN_1983	-	endopeptidase	0.244342	-0.244342	0.844201	0.039746	0.239582	-0.239582	0.846991	0.111368	0.845596
RS09535	SAN_2170	-	TIGR00730 family Rossman fold protein	0.250475	-0.250475	0.84062	0.243421	0.233893	-0.233893	0.850337	0.435337	0.845479
RS07700	SAN_1734	nrdR	transcriptional repressor NrdR	0.248793	-0.248793	0.8416	0.1577	0.236047	-0.236047	0.849069	0.355243	0.845334
RS02805	SAN_0596	-	amino acid ABC transporter ATP-binding protein	0.258434	-0.258434	0.835995	0.306153	0.227116	-0.227116	0.854341	0.603765	0.845168
RS07305	SAN_1639	-	metal ABC transporter substrate-binding protein	0.245783	-0.245783	0.843358	0.0245305	0.242254	-0.242254	0.845423	0.0625763	0.844391
RS03240	SAN_0698	-	isopeptide-forming domain-containing fimbrial protein	0.253579	-0.253579	0.838813	0.18001	0.235505	-0.235505	0.849388	0.424553	0.8441
RS02000	-	-	acyl carrier protein	0.24697	-0.24697	0.842664	0.0145402	0.24398	-0.24398	0.844412	0.0358293	0.843538
RS06475	SAN_1459	-	ABC transporter ATP-binding protein	0.247908	-0.247908	0.842116	0.0267273	0.243909	-0.243909	0.844454	0.067744	0.843285
RS09160	SAN_2085	-	hypothetical protein	0.259374	-0.259374	0.83545	0.240072	0.237329	-0.237329	0.848314	0.475887	0.841882
RS09655	-	rpmG	50S ribosomal protein L33	0.254732	-0.254732	0.838143	0.172058	0.242106	-0.242106	0.84551	0.323456	0.841827
RS08315	SAN_1878	-	DUF536 domain-containing protein	0.253548	-0.253548	0.838831	0.109017	0.244305	-0.244305	0.844222	0.257755	0.841527
RS08480	-	-	DUF2974 domain-containing protein	0.254883	-0.254883	0.838055	0.137376	0.2434	-0.2434	0.844752	0.307883	0.841404
RS10530	-	-	hypothetical protein	0.264053	-0.264053	0.832745	0.217438	0.235374	-0.235374	0.849465	0.520762	0.841105
RS04335	SAN_0968	murA	UDP-N-acetylglucosamine 1-carboxyvinyltransferase	0.252154	-0.252154	0.839642	0.0253433	0.247358	-0.247358	0.842438	0.0945262	0.84104
RS07075	SAN_1587	-	amino acid permease	0.253498	-0.253498	0.83886	0.0261441	0.249206	-0.249206	0.841359	0.0683378	0.84011
RS05365	SAN_1212	pta	phosphate acetyltransferase	0.253189	-0.253189	0.83904	0.0205929	0.249665	-0.249665	0.841092	0.0489477	0.840066
RS10995	-	-	XRE family transcriptional regulator	0.307948	-0.307948	0.80779	0.517611	0.196514	-0.196514	0.872657	0.770484	0.840223
RS06745	SAN_1514	-	ECF transporter S component	0.255777	-0.255777	0.837536	0.0572439	0.248914	-0.248914	0.84153	0.150365	0.839533
RS03485	SAN_0765	-	PTS transporter subunit IIC	0.272619	-0.272619	0.827816	0.386863	0.233791	-0.233791	0.850398	0.647896	0.839107
RS08670	SAN_1967	-	hypothetical protein	0.257967	-0.257967	0.836266	0.0431984	0.251526	-0.251526	0.840007	0.142576	0.838137
RS00710	SAN_0115	-	histidine phosphatase family protein	0.26442	-0.26442	0.832533	0.211081	0.24584	-0.24584	0.843324	0.447345	0.837929
RS00245	SAN_0024	-	CHAP domain-containing protein	0.258278	-0.258278	0.836085	0.0217251	0.254091	-0.254091	0.838515	0.0585006	0.8373
RS10660	-	-	transposase	0.267097	-0.267097	0.83099	0.225892	0.246686	-0.246686	0.84283	0.430585	0.83691
RS06985	SAN_2345	-	S8 family serine peptidase	0.26405	-0.26405	0.832747	0.245556	0.249747	-0.249747	0.841044	0.330449	0.836895
RS02810	SAN_0597	-	phospho-sugar mutase	0.25889	-0.25889	0.83573	0.0103699	0.255763	-0.255763	0.837544	0.026379	0.836637
RS08760	SAN_1985	-	MFS transporter	0.264409	-0.264409	0.83254	0.139329	0.250352	-0.250352	0.840691	0.341509	0.836616
RS02320	SAN_0458	-	membrane protein insertase YidC	0.26099	-0.26099	0.834515	0.0424529	0.25406	-0.25406	0.838533	0.144054	0.836524
RS03300	SAN_0713	-	antibiotic ABC transporter permease	0.268782	-0.268782	0.83002	0.242947	0.248982	-0.248982	0.84149	0.41606	0.835755
RS04205	SAN_0941	thiD	bifunctional hydroxymethylpyrimidine kinase/phosphomethylpyrimidine kinase	0.321002	-0.321002	0.800514	0.531844	0.199795	-0.199795	0.870674	0.764245	0.835594
RS01360	SAN_2354	-	hypothetical protein	0.372672	-0.372672	0.772351	0.535212	0.151533	-0.151533	0.900293	NA	0.836322
RS03600	SAN_0788	-	transporter substrate-binding domain-containing protein	0.272188	-0.272188	0.828063	0.300167	0.252024	-0.252024	0.839718	0.409719	0.83389
RS06525	-	rplU	50S ribosomal protein L21	0.264829	-0.264829	0.832298	0.0159768	0.260844	-0.260844	0.834599	0.0421653	0.833449
RS05330	SAN_1203	-	xanthine phosphoribosyltransferase	0.267468	-0.267468	0.830776	0.0615999	0.259583	-0.259583	0.835329	0.164694	0.833053
RS02120	SAN_0414	-	hypothetical protein	0.269005	-0.269005	0.829892	0.0937501	0.258503	-0.258503	0.835955	0.23743	0.832923
RS00460	SAN_0080	-	50S ribosomal protein L4	0.268345	-0.268345	0.830271	0.041467	0.26217	-0.26217	0.833833	0.0985899	0.832052
RS10425	-	-	hypothetical protein	0.331069	-0.331069	0.794947	0.436078	0.199743	-0.199743	0.870706	0.761954	0.832826
RS09360	SAN_2135	-	helix-turn-helix transcriptional regulator	0.276829	-0.276829	0.825403	0.226206	0.255786	-0.255786	0.837531	0.416087	0.831467
RS10790	-	-	hypothetical protein	0.294897	-0.294897	0.815131	0.284969	0.237914	-0.237914	0.847971	0.618448	0.831551
RS00030	SAN_0488	-	aminoacyl-tRNA hydrolase	0.290338	-0.290338	0.81771	0.272602	0.244379	-0.244379	0.844179	0.563753	0.830945
RS05035	SAN_1140	-	carbon starvation protein A	0.272016	-0.272016	0.828161	0.0364938	0.266163	-0.266163	0.831528	0.0885448	0.829845
RS10970	SAN_0654	-	transposase	0.281791	-0.281791	0.822569	0.225024	0.258547	-0.258547	0.83593	0.46915	0.829249
RS04370	SAN_0976	rexB	ATP-dependent nuclease subunit B	0.274945	-0.274945	0.826482	0.0572741	0.266002	-0.266002	0.831621	0.164587	0.829051
RS10155	SAN_2321	-	DHH family phosphoesterase	0.273288	-0.273288	0.827432	0.0152139	0.26902	-0.26902	0.829883	0.0406281	0.828657
RS06890	-	-	30S ribosomal protein S21	0.276134	-0.276134	0.825801	0.0435131	0.269481	-0.269481	0.829618	0.106752	0.82771
RS09055	SAN_2050	-	PTS sorbose transporter subunit IIB	0.380115	-0.380115	0.768376	0.520663	0.168618	-0.168618	0.889695	NA	0.829036
RS10195	SAN_2330	-	energy-coupling factor transporter transmembrane protein EcfT	0.280539	-0.280539	0.823283	0.107713	0.268354	-0.268354	0.830266	0.235476	0.826775
RS03640	SAN_0811	-	Cof-type HAD-IIB family hydrolase	0.27852	-0.27852	0.824437	0.0417393	0.270606	-0.270606	0.828971	0.138726	0.826704
RS05300	-	-	4-oxalocrotonate tautomerase	0.280437	-0.280437	0.823342	0.0753358	0.269766	-0.269766	0.829454	0.195501	0.826398
RS02985	SAN_0634	-	asparagine--tRNA ligase	0.279132	-0.279132	0.824087	0.0425202	0.271891	-0.271891	0.828233	0.103709	0.82616
RS03500	SAN_0768	-	sugar kinase	0.41317	-0.41317	0.750972	0.511755	0.138068	-0.138068	0.908735	NA	0.829853
RS02255	SAN_0443	-	tRNA guanosine34 transglycosylase Tgt	0.281104	-0.281104	0.822961	0.0588037	0.27192	-0.27192	0.828217	0.164587	0.825589
RS04665	SAN_1047	gyrA	DNA gyrase subunit A	0.280108	-0.280108	0.823529	0.033936	0.273265	-0.273265	0.827445	0.0953464	0.825487
RS09670	SAN_2212	-	hypothetical protein	0.284124	-0.284124	0.82124	0.124748	0.271617	-0.271617	0.828391	0.227274	0.824815
RS08875	-	yajC	preprotein translocase subunit YajC	0.282698	-0.282698	0.822052	0.0151182	0.277996	-0.277996	0.824736	0.0411785	0.823394
RS01925	SAN_0371	cysK	cysteine synthase A	0.316872	-0.316872	0.802809	0.336185	0.244276	-0.244276	0.844239	0.647896	0.823524
RS04505	SAN_1009	-	nucleoside-diphosphate kinase	0.286642	-0.286642	0.819808	0.07043	0.277007	-0.277007	0.825301	0.164587	0.822555
RS07695	SAN_1733	-	chromosome replication initiation protein	0.286029	-0.286029	0.820156	0.0302776	0.278406	-0.278406	0.824501	0.109741	0.822329
RS10720	-	-	DUF3397 domain-containing protein	0.287558	-0.287558	0.819288	0.0448865	0.278286	-0.278286	0.82457	0.144448	0.821929
RS01045	SAN_0191	-	4-cytidine 5-diphospho-2-C-methyl-D-erythritol kinase	0.286447	-0.286447	0.819919	0.0232409	0.279715	-0.279715	0.823754	0.0911618	0.821836
RS10845	-	-	hypothetical protein	0.386786	-0.386786	0.764832	0.516279	0.1821	-0.1821	0.881419	NA	0.823125
RS04765	SAN_1072	tetM	tetracycline resistance ribosomal protection protein TetM	0.291208	-0.291208	0.817218	0.0811064	0.277704	-0.277704	0.824903	0.227274	0.82106
RS04550	SAN_1019	-	TVP38/TMEM64 family protein	0.289639	-0.289639	0.818107	0.0293848	0.281998	-0.281998	0.822451	0.106428	0.820279
RS09155	SAN_2084	-	50S ribosomal protein L11 methyltransferase	0.293013	-0.293013	0.816196	0.0883408	0.278994	-0.278994	0.824166	0.228089	0.820181
RS03310	-	-	hypothetical protein	0.330155	-0.330155	0.795451	0.309265	0.242178	-0.242178	0.845468	0.655599	0.820459
RS04950	SAN_1121	truB	tRNA pseudouridine55 synthase TruB	0.293305	-0.293305	0.81603	0.0948767	0.279266	-0.279266	0.82401	0.24035	0.82002
RS03420	SAN_0738	-	alpha/beta hydrolase	0.389957	-0.389957	0.763152	0.463691	0.183955	-0.183955	0.880287	0.790723	0.821719
RS01905	SAN_0367	-	PTS sugar transporter subunit IIC	0.308697	-0.308697	0.807371	0.286919	0.266346	-0.266346	0.831423	0.509955	0.819397
RS07470	SAN_1677	yabA	DNA replication initiation control protein YabA	0.309357	-0.309357	0.807002	0.215703	0.271084	-0.271084	0.828697	0.511342	0.817849
RS08340	SAN_1885	tsaD	tRNA adenosine37-N6-threonylcarbamoyltransferase complex transferase subunit TsaD	0.295998	-0.295998	0.814509	0.0342528	0.287036	-0.287036	0.819584	0.115158	0.817046
RS05220	SAN_1182	-	NADH-dependent flavin oxidoreductase	0.295945	-0.295945	0.814538	0.0239061	0.287953	-0.287953	0.819063	0.0967382	0.816801
RS09815	SAN_2243	ruvA	Holliday junction branch migration protein RuvA	0.302123	-0.302123	0.811058	0.0973874	0.286908	-0.286908	0.819657	0.237715	0.815357
RS08460	SAN_1914	rnmV	ribonuclease M5	0.3094	-0.3094	0.806977	0.161988	0.279699	-0.279699	0.823763	0.443638	0.81537
RS00250	SAN_0025	-	ribose-phosphate diphosphokinase	0.297452	-0.297452	0.813688	0.00582444	0.293167	-0.293167	0.816109	0.0169695	0.814898
RS09530	SAN_2169	-	hypothetical protein	0.324308	-0.324308	0.798682	0.298838	0.268042	-0.268042	0.830446	0.602826	0.814564
RS02240	SAN_0439	-	response regulator transcription factor	0.304487	-0.304487	0.80973	0.0702948	0.289959	-0.289959	0.817925	0.206706	0.813828
RS07655	SAN_1724	greA	transcription elongation factor GreA	0.303464	-0.303464	0.810304	0.030541	0.294468	-0.294468	0.815373	0.0994597	0.812839
RS00900	-	-	50S ribosomal protein L28	0.302371	-0.302371	0.810918	0.01385	0.296348	-0.296348	0.814311	0.0401513	0.812615
RS01990	SAN_0387	-	MarR family transcriptional regulator	0.302639	-0.302639	0.810768	0.00412322	0.298267	-0.298267	0.813229	0.0122552	0.811999
RS03185	SAN_0684	-	RNA methyltransferase	0.310679	-0.310679	0.806262	0.145202	0.290691	-0.290691	0.81751	0.307883	0.811886
RS02265	SAN_0445	-	biotin transporter BioY	0.305622	-0.305622	0.809093	0.0337595	0.296508	-0.296508	0.814221	0.107867	0.811657
RS05840	SAN_1315	-	ribonuclease J	0.306052	-0.306052	0.808852	0.0224596	0.298263	-0.298263	0.813231	0.06575	0.811042
RS02245	SAN_0440	-	HAMP domain-containing histidine kinase	0.30783	-0.30783	0.807856	0.0358389	0.298504	-0.298504	0.813095	0.110837	0.810476
RS03925	SAN_0879	-	Cof-type HAD-IIB family hydrolase	0.320265	-0.320265	0.800923	0.210396	0.286401	-0.286401	0.819945	0.430585	0.810434
RS09820	SAN_2244	-	MFS transporter	0.308789	-0.308789	0.807319	0.0342742	0.298585	-0.298585	0.813049	0.1107	0.810184
RS05285	SAN_1194	prmC	peptide chain release factor N5-glutamine methyltransferase	0.312201	-0.312201	0.805412	0.0782461	0.297683	-0.297683	0.813558	0.191253	0.809485
RS04125	SAN_0924	-	polysaccharide deacetylase family protein	0.310697	-0.310697	0.806252	0.0400177	0.299676	-0.299676	0.812435	0.126314	0.809343
RS00365	SAN_0049	-	alpha/beta fold hydrolase	0.352141	-0.352141	0.78342	0.276293	0.264979	-0.264979	0.832211	0.627274	0.807816
RS09560	SAN_2179	-	iron-containing alcohol dehydrogenase family protein	0.313158	-0.313158	0.804878	0.0240987	0.304829	-0.304829	0.809538	0.0608988	0.807208
RS08740	-	-	hypothetical protein	0.332982	-0.332982	0.793894	0.169905	0.28547	-0.28547	0.820474	0.477546	0.807184
RS01270	SAN_0238	-	oxidoreductase	0.317505	-0.317505	0.802456	0.111676	0.303188	-0.303188	0.810459	0.171849	0.806458
RS04970	SAN_1125	-	CPBP family intramembrane metalloprotease	0.317511	-0.317511	0.802453	0.0618812	0.304418	-0.304418	0.809769	0.149968	0.806111
RS05605	SAN_1265	pcrA	DNA helicase PcrA	0.317525	-0.317525	0.802445	0.0268606	0.307479	-0.307479	0.808052	0.097677	0.805249
RS10745	-	-	hypothetical protein	0.388791	-0.388791	0.763769	0.382842	0.239139	-0.239139	0.847251	0.710197	0.80551
RS05925	SAN_1332	-	tRNA adenine-N1-methyltransferase	0.324009	-0.324009	0.798847	0.0884945	0.304103	-0.304103	0.809946	0.286014	0.804396
RS07205	SAN_1614	-	ribosome recycling factor	0.317052	-0.317052	0.802708	0.00752494	0.311324	-0.311324	0.805902	0.0242386	0.804305
RS05630	SAN_1272	-	CidA/LrgA family protein	0.344076	-0.344076	0.787812	0.197756	0.288056	-0.288056	0.819005	0.517283	0.803409
RS04795	SAN_1078	-	glutamine-hydrolyzing GMP synthase	0.320227	-0.320227	0.800944	0.0127586	0.312892	-0.312892	0.805027	0.042623	0.802985
RS05010	SAN_1135	-	iron chelate uptake ABC transporter family permease subunit	0.324781	-0.324781	0.79842	0.0743799	0.308663	-0.308663	0.80739	0.20304	0.802905
RS00855	SAN_0150	-	LacI family transcriptional regulator	0.325199	-0.325199	0.798188	0.121804	0.310098	-0.310098	0.806587	0.164587	0.802388
RS07510	SAN_1685	-	ABC transporter substrate-binding protein	0.322232	-0.322232	0.799832	0.0231902	0.31354	-0.31354	0.804665	0.058525	0.802248
RS03970	SAN_0888	-	PucR family transcriptional regulator	0.325809	-0.325809	0.797851	0.0720522	0.31029	-0.31029	0.80648	0.182119	0.802165
RS09330	SAN_2128	-	LPXTG cell wall anchor domain-containing protein	0.401548	-0.401548	0.757045	0.467116	0.236922	-0.236922	0.848554	0.717654	0.8028
RS10670	-	-	HXXEE domain-containing protein	0.345122	-0.345122	0.787241	0.181353	0.294402	-0.294402	0.81541	0.487052	0.801326
RS02615	SAN_0543	-	hypothetical protein	0.332875	-0.332875	0.793953	0.152995	0.307274	-0.307274	0.808167	0.303332	0.80106
RS01750	SAN_0324	-	aminopeptidase C	0.323333	-0.323333	0.799222	0.00487901	0.317418	-0.317418	0.802505	0.0175891	0.800863
RS07610	SAN_1715	-	transcription repressor NadR	0.334183	-0.334183	0.793233	0.121554	0.310364	-0.310364	0.806438	0.283912	0.799836
RS10770	-	-	hypothetical protein	0.338318	-0.338318	0.790963	0.122239	0.307312	-0.307312	0.808146	0.370857	0.799555
RS06005	SAN_1350	-	NADPH nitroreductase	0.327581	-0.327581	0.796872	0.00842602	0.318997	-0.318997	0.801627	0.0475349	0.799249
RS07975	SAN_1798	-	pyridoxal phosphate-dependent aminotransferase	0.328028	-0.328028	0.796624	0.0131486	0.318618	-0.318618	0.801837	0.0606989	0.799231
RS05500	SAN_1239	-	homoserine kinase	0.33061	-0.33061	0.7952	0.0360469	0.31757	-0.31757	0.80242	0.129055	0.79881
RS05530	-	-	hypothetical protein	0.330434	-0.330434	0.795297	0.0403417	0.318192	-0.318192	0.802074	0.112618	0.798686
RS04570	SAN_1023	-	DNA polymerase III subunit alpha	0.332833	-0.332833	0.793976	0.0676501	0.316915	-0.316915	0.802785	0.167705	0.79838
RS03605	SAN_0789	-	amino acid ABC transporter ATP-binding protein	0.365545	-0.365545	0.776175	0.265133	0.284534	-0.284534	0.821007	0.579997	0.798591
RS09345	SAN_2131	-	hypothetical protein	0.574583	-0.574583	0.67148	0.677474	0.0767032	-0.0767032	0.948222	NA	0.809851
RS01140	SAN_0211	-	CPBP family intramembrane metalloprotease	0.332029	-0.332029	0.794418	0.0382266	0.320126	-0.320126	0.801	0.109792	0.797709
RS06245	SAN_1408	-	hydroxymethylglutaryl-CoA synthase	0.335554	-0.335554	0.79248	0.0776427	0.317626	-0.317626	0.802389	0.186994	0.797435
RS00070	SAN_0496	-	ATP-dependent metallopeptidase FtsH/Yme1/Tma family protein	0.329741	-0.329741	0.795679	0.00270671	0.324583	-0.324583	0.798529	0.0088252	0.797104
RS04250	SAN_0950	-	queuosine transporter QueT	0.332332	-0.332332	0.794252	0.00731658	0.325039	-0.325039	0.798277	0.0313963	0.796264
RS08425	SAN_1907	rmuC	DNA recombination protein RmuC	0.334881	-0.334881	0.792849	0.0256294	0.322685	-0.322685	0.79958	0.0918458	0.796215
RS00955	SAN_0175	-	undecaprenyl/decaprenyl-phosphate alpha-N-acetylglucosaminyl 1-phosphate transferase	0.331856	-0.331856	0.794513	0.00515829	0.32575	-0.32575	0.797883	0.0182471	0.796198
RS04030	SAN_0906	pepF	oligoendopeptidase F	0.333881	-0.333881	0.7934	0.011397	0.324715	-0.324715	0.798456	0.0551694	0.795928
RS07635	SAN_1720	yidC	membrane protein insertase YidC	0.3392	-0.3392	0.79048	0.0036207	0.332526	-0.332526	0.794145	0.0167674	0.792312
RS02150	SAN_0422	trmB	tRNA guanosine46-N7-methyltransferase TrmB	0.342013	-0.342013	0.788939	0.0154542	0.331477	-0.331477	0.794722	0.0640589	0.791831
RS10410	-	-	hypothetical protein	0.366388	-0.366388	0.775722	0.159002	0.308563	-0.308563	0.807445	0.445261	0.791584
RS05370	SAN_1213	-	RluA family pseudouridine synthase	0.343415	-0.343415	0.788173	0.0144001	0.332898	-0.332898	0.79394	0.0656564	0.791057
RS03120	-	-	CsbD family protein	0.343664	-0.343664	0.788037	0.0244419	0.333099	-0.333099	0.79383	0.067744	0.790933
RS08210	SAN_1855	-	serine hydrolase	0.345515	-0.345515	0.787027	0.0189457	0.333788	-0.333788	0.793451	0.0730298	0.790239
RS05525	SAN_1247	-	YeiH family putative sulfate export transporter	0.34809	-0.34809	0.785624	0.0442713	0.331749	-0.331749	0.794573	0.13556	0.790098
RS04680	SAN_1051	-	DUF1002 domain-containing protein	0.345377	-0.345377	0.787102	0.0128162	0.335374	-0.335374	0.792579	0.0539941	0.789841
RS10765	-	-	hypothetical protein	0.34995	-0.34995	0.784611	0.0780247	0.332396	-0.332396	0.794216	0.165461	0.789414
RS11080	-	-	SdpI family protein	0.358683	-0.358683	0.779876	0.101578	0.324075	-0.324075	0.79881	0.308488	0.789343
RS03665	SAN_0817	-	permease	0.349514	-0.349514	0.784849	0.0323812	0.336722	-0.336722	0.791838	0.0876007	0.788343
RS06630	SAN_1491	-	LTA synthase family protein	0.346424	-0.346424	0.786531	0.00202686	0.340563	-0.340563	0.789733	0.00734392	0.788132
RS06635	-	-	50S ribosomal protein L20	0.348503	-0.348503	0.785399	0.0186903	0.338581	-0.338581	0.790819	0.0481317	0.788109
RS06615	SAN_1488	-	3-dehydroquinate synthase	0.356787	-0.356787	0.780902	0.0667258	0.331432	-0.331432	0.794747	0.247312	0.787824
RS10895	-	-	hypothetical protein	0.5192	-0.5192	0.697759	0.553898	0.169741	-0.169741	0.889002	NA	0.793381
RS10965	SAN_0653	-	IS3 family transposase	0.367203	-0.367203	0.775284	0.117217	0.32547	-0.32547	0.798039	0.387657	0.786661
RS06545	SAN_1473	-	hypothetical protein	0.356226	-0.356226	0.781205	0.0993333	0.337101	-0.337101	0.791631	0.157574	0.786418
RS08770	SAN_1988	-	peptide deformylase	0.354264	-0.354264	0.782269	0.0123872	0.343203	-0.343203	0.78829	0.0540413	0.785279
RS03315	SAN_0715	-	hypothetical protein	0.372114	-0.372114	0.77265	0.138043	0.326345	-0.326345	0.797554	0.389348	0.785102
RS03595	SAN_0787	-	amino acid ABC transporter permease	0.363907	-0.363907	0.777057	0.142579	0.336675	-0.336675	0.791864	0.236827	0.784461
RS02115	SAN_0413	-	LytR family transcriptional regulator	0.353779	-0.353779	0.782532	0.00313733	0.34693	-0.34693	0.786255	0.0122852	0.784393
RS07480	SAN_1679	-	dTMP kinase	0.357661	-0.357661	0.780429	0.0205671	0.344	-0.344	0.787854	0.0831447	0.784142
RS00880	SAN_0156	-	argininosuccinate synthase	0.504693	-0.504693	0.704811	0.434429	0.19839	-0.19839	0.871522	NA	0.788166
RS09835	SAN_2248	mutS	DNA mismatch repair protein MutS	0.356628	-0.356628	0.780988	0.0111839	0.346656	-0.346656	0.786405	0.0425144	0.783696
RS01800	SAN_0346	-	ABC transporter permease	0.386383	-0.386383	0.765046	0.214074	0.320858	-0.320858	0.800594	0.458333	0.78282
RS05345	SAN_1209	-	hypothetical protein	0.366149	-0.366149	0.775851	0.10575	0.34203	-0.34203	0.788931	0.197186	0.782391
RS06675	SAN_1498	-	polysaccharide biosynthesis protein	0.360267	-0.360267	0.77902	0.00243695	0.352059	-0.352059	0.783465	0.0176002	0.781243
RS06980	SAN_2346	-	LPXTG cell wall anchor domain-containing protein	0.367267	-0.367267	0.77525	0.0578005	0.346756	-0.346756	0.78635	0.158398	0.7808
RS07805	SAN_1760	-	YebC/PmpR family DNA-binding transcriptional regulator	0.361244	-0.361244	0.778493	0.00235806	0.353204	-0.353204	0.782844	0.0192554	0.780668
RS01765	SAN_0327	-	DUF1273 domain-containing protein	0.43223	-0.43223	0.741115	0.309387	0.283442	-0.283442	0.821629	0.633673	0.781372
RS07115	SAN_1595	mutM	DNA-formamidopyrimidine glycosylase	0.386119	-0.386119	0.765185	0.147838	0.329578	-0.329578	0.795769	0.427343	0.780477
RS04735	SAN_1066	-	hypothetical protein	0.431111	-0.431111	0.741691	0.316915	0.285734	-0.285734	0.820324	0.640222	0.781007
RS01410	SAN_0019	-	MFS transporter	0.386185	-0.386185	0.76515	0.189466	0.335019	-0.335019	0.792774	0.400889	0.778962
RS02485	SAN_0520	-	aldo/keto reductase	0.397241	-0.397241	0.759309	0.143146	0.325812	-0.325812	0.797849	0.456141	0.778579
RS10825	-	-	hypothetical protein	0.371231	-0.371231	0.773123	0.0303141	0.352345	-0.352345	0.78331	0.127118	0.778216
RS07325	SAN_1644	-	NUDIX hydrolase	0.373128	-0.373128	0.772107	0.0727226	0.350895	-0.350895	0.784098	0.174091	0.778102
RS04040	SAN_0908	-	O-methyltransferase	0.374135	-0.374135	0.771568	0.062611	0.350647	-0.350647	0.784233	0.198871	0.7779
RS00055	SAN_0493	-	serine hydrolase	0.372045	-0.372045	0.772687	0.0511903	0.352936	-0.352936	0.782989	0.125192	0.777838
RS05770	SAN_1300	-	hypothetical protein	0.370682	-0.370682	0.773417	0.00335358	0.361244	-0.361244	0.778493	0.0239405	0.775955
RS10025	SAN_2295	-	ArpU family transcriptional regulator	0.50217	-0.50217	0.706044	0.415355	0.230697	-0.230697	0.852223	0.724691	0.779134
RS07705	SAN_1735	-	HAMP domain-containing histidine kinase	0.371388	-0.371388	0.773038	0.000508768	0.366079	-0.366079	0.775889	0.00159738	0.774463
RS04200	SAN_0940	tenA	thiaminase II	0.490985	-0.490985	0.711539	0.341937	0.25023	-0.25023	0.840762	0.702721	0.776151
RS03560	SAN_0780	-	glycosyltransferase	0.375457	-0.375457	0.770861	0.00340678	0.365951	-0.365951	0.775957	0.0229269	0.773409
RS03730	SAN_0833	-	hypothetical protein	0.378744	-0.378744	0.769107	0.0178884	0.36389	-0.36389	0.777066	0.0746279	0.773087
RS10930	SAN_0537	-	GNAT family N-acetyltransferase	0.386489	-0.386489	0.764989	0.0789042	0.356986	-0.356986	0.780794	0.224147	0.772891
RS06285	SAN_1416	-	phosphomevalonate kinase	0.379902	-0.379902	0.76849	0.0175214	0.364596	-0.364596	0.776686	0.0742186	0.772588
RS03070	-	-	hypothetical protein	0.632264	-0.632264	0.645163	0.563937	0.113791	-0.113791	0.924156	NA	0.78466
RS10000	SAN_2288	-	YhgE/Pip domain-containing protein	0.394501	-0.394501	0.760752	0.101628	0.35481	-0.35481	0.781973	0.294243	0.771363
RS00745	SAN_0123	-	PLP-dependent aminotransferase family protein	0.406793	-0.406793	0.754298	0.0944917	0.351758	-0.351758	0.783629	0.362055	0.768964
RS11075	-	-	hypothetical protein	0.429384	-0.429384	0.742579	0.186989	0.329811	-0.329811	0.795641	0.518437	0.76911
RS05025	SAN_1138	ylqF	ribosome biogenesis GTPase YlqF	0.39118	-0.39118	0.762506	0.0301223	0.372327	-0.372327	0.772535	0.0999355	0.767521
RS08470	SAN_1916	-	hypothetical protein	0.393119	-0.393119	0.761481	0.0399231	0.370756	-0.370756	0.773377	0.134875	0.767429
RS05375	SAN_1214	-	NAD+ kinase	0.392283	-0.392283	0.761923	0.0415295	0.37193	-0.37193	0.772748	0.112799	0.767336
RS04850	SAN_1090	xerS	tyrosine recombinase XerS	0.405919	-0.405919	0.754755	0.112975	0.362212	-0.362212	0.777971	0.306937	0.766363
RS11090	-	-	hypothetical protein	0.640721	-0.640721	0.641392	0.55994	0.127717	-0.127717	0.915279	NA	0.778335
RS00320	SAN_0040	-	LysM peptidoglycan-binding domain-containing protein	0.389938	-0.389938	0.763163	0.00220074	0.380129	-0.380129	0.768369	0.0144834	0.765766
RS05175	SAN_1172	-	aspartate-semialdehyde dehydrogenase	0.399492	-0.399492	0.758125	0.0635814	0.372009	-0.372009	0.772706	0.175561	0.765415
RS04215	SAN_0943	-	thiamine phosphate synthase	0.479806	-0.479806	0.717074	0.301652	0.295389	-0.295389	0.814852	0.633673	0.765963
RS08365	SAN_1891	-	CHAP domain-containing protein	0.407402	-0.407402	0.75398	0.0487802	0.369777	-0.369777	0.773902	0.24023	0.763941
RS09260	SAN_2113	-	Txe/YoeB family addiction module toxin	0.402131	-0.402131	0.75674	0.034928	0.375408	-0.375408	0.770887	0.144641	0.763814
RS08710	SAN_1975	-	elongation factor Ts	0.393316	-0.393316	0.761377	0.000572099	0.386474	-0.386474	0.764997	0.00237311	0.763187
RS01740	SAN_0322	-	nicotinate phosphoribosyltransferase	0.398789	-0.398789	0.758495	0.00551979	0.385678	-0.385678	0.765419	0.0314081	0.761957
RS04985	SAN_1130	topA	type I DNA topoisomerase	0.398878	-0.398878	0.758448	0.00425482	0.386394	-0.386394	0.765039	0.0239065	0.761743
RS01405	SAN_0018	-	MutR family transcriptional regulator	0.413528	-0.413528	0.750785	0.0790704	0.37398	-0.37398	0.771651	0.24023	0.761218
RS01110	SAN_0205	-	competence protein ComGF	0.52611	-0.52611	0.694425	0.31865	0.269408	-0.269408	0.82966	0.677389	0.762042
RS07725	SAN_1739	-	LemA family protein	0.403653	-0.403653	0.755942	0.0012023	0.393501	-0.393501	0.76128	0.0125962	0.758611
RS00005	SAN_0482	dnaA	chromosomal replication initiator protein DnaA	0.406759	-0.406759	0.754316	0.00915353	0.392462	-0.392462	0.761828	0.0370196	0.758072
RS05305	SAN_1198	-	FAD protein FMN transferase	0.407741	-0.407741	0.753803	0.0114916	0.392176	-0.392176	0.761979	0.0476838	0.757891
RS04630	SAN_1039	-	cytidine deaminase	0.409391	-0.409391	0.752941	0.0177055	0.391525	-0.391525	0.762323	0.0622416	0.757632
RS06290	SAN_1417	mvaD	diphosphomevalonate decarboxylase	0.416161	-0.416161	0.749416	0.0342117	0.391684	-0.391684	0.762239	0.10836	0.755828
RS07415	SAN_1664	-	DUF1275 domain-containing protein	0.463671	-0.463671	0.725139	0.208331	0.344984	-0.344984	0.787317	0.505361	0.756228
RS01210	SAN_0226	-	ABC transporter substrate-binding protein	0.424719	-0.424719	0.744984	0.0526993	0.386322	-0.386322	0.765078	0.199003	0.755031
RS07455	SAN_1673	serC	3-phosphoserine/phosphohydroxythreonine transaminase	0.41711	-0.41711	0.748923	0.0474881	0.394981	-0.394981	0.760499	0.0875753	0.754711
RS02935	SAN_0622	-	peptide chain release factor 2	0.42103	-0.42103	0.746891	0.0147667	0.391429	-0.391429	0.762374	0.344305	0.754633
RS08115	SAN_1834	-	DUF1129 family protein	0.414883	-0.414883	0.750081	0.00282756	0.401798	-0.401798	0.756914	0.0190232	0.753497
RS00775	SAN_0132	-	trigger factor	0.412561	-0.412561	0.751288	0.000819536	0.404174	-0.404174	0.755669	0.00334255	0.753479
RS10960	-	-	IS3 family transposase	0.447304	-0.447304	0.733412	0.149386	0.373825	-0.373825	0.771734	0.403041	0.752573
RS00025	SAN_0487	ychF	redox-regulated ATPase YchF	0.415564	-0.415564	0.749726	0.000464434	0.406519	-0.406519	0.754441	0.00413791	0.752084
RS10795	-	-	hypothetical protein	0.445488	-0.445488	0.734336	0.093979	0.377798	-0.377798	0.769611	0.333074	0.751974
RS09415	SAN_2146	-	ATP-binding cassette domain-containing protein	0.434048	-0.434048	0.740182	0.0455608	0.39378	-0.39378	0.761133	0.194744	0.750657
RS07790	SAN_1756	-	O-sialoglycoprotein endopeptidase	0.422692	-0.422692	0.746031	0.00950288	0.406522	-0.406522	0.75444	0.0347111	0.750235
RS05240	SAN_1186	-	ECF transporter S component	0.419739	-0.419739	0.74756	0.000514189	0.410254	-0.410254	0.752491	0.00428836	0.750025
RS01130	-	-	helix-turn-helix transcriptional regulator	0.448302	-0.448302	0.732905	0.0800184	0.381712	-0.381712	0.767526	0.343303	0.750216
RS01645	SAN_0302	-	NADP/FAD-dependent oxidoreductase	0.426297	-0.426297	0.74417	0.0109724	0.409287	-0.409287	0.752995	0.0401244	0.748582
RS03875	SAN_0868	-	PH domain-containing protein	0.437736	-0.437736	0.738292	0.0503151	0.399392	-0.399392	0.758178	0.179885	0.748235
RS10510	-	-	hypothetical protein	0.427595	-0.427595	0.7435	0.00722663	0.411391	-0.411391	0.751898	0.0363336	0.747699
RS02555	SAN_0536	-	GNAT family N-acetyltransferase	0.437004	-0.437004	0.738667	0.0398282	0.402632	-0.402632	0.756477	0.159244	0.747572
RS03055	SAN_0648	-	voltage-gated chloride channel family protein	0.425697	-0.425697	0.744479	0.000399674	0.41532	-0.41532	0.749853	0.00578126	0.747166
RS05775	SAN_1301	-	LytR family transcriptional regulator	0.426128	-0.426128	0.744256	0.00174163	0.415415	-0.415415	0.749804	0.00709612	0.74703
RS05505	SAN_1240	-	homoserine dehydrogenase	0.436723	-0.436723	0.738811	0.0203447	0.409416	-0.409416	0.752928	0.0977004	0.74587
RS08350	SAN_1888	tsaB	tRNA adenosine37-N6-threonylcarbamoyltransferase complex dimerization subunit type 1 TsaB	0.447766	-0.447766	0.733177	0.118175	0.401843	-0.401843	0.756891	0.224551	0.745034
RS08345	SAN_1886	rimI	ribosomal-protein-alanine N-acetyltransferase	0.443668	-0.443668	0.735263	0.0398407	0.407945	-0.407945	0.753696	0.156538	0.74448
RS00560	SAN_0103	-	adenylate kinase	0.432231	-0.432231	0.741115	0.00083175	0.421127	-0.421127	0.746841	0.00791933	0.743978
RS07535	SAN_1698	-	tRNA cytidine34-2-O-methyltransferase	0.448357	-0.448357	0.732877	0.0414785	0.406138	-0.406138	0.754641	0.198205	0.743759
RS10850	-	-	peptide hormone	0.540607	-0.540607	0.687482	0.21625	0.316599	-0.316599	0.802961	0.60438	0.745221
RS00370	SAN_0050	-	MurR/RpiR family transcriptional regulator	0.436186	-0.436186	0.739086	0.00384324	0.421749	-0.421749	0.746519	0.018655	0.742802
RS06440	SAN_1454	rimM	ribosome maturation factor RimM	0.519119	-0.519119	0.697798	0.188006	0.340919	-0.340919	0.789538	0.552268	0.743668
RS06840	SAN_1536	-	glycosyltransferase family 2 protein	0.440577	-0.440577	0.73684	0.0100866	0.420292	-0.420292	0.747274	0.0535182	0.742057
RS07625	SAN_1718	-	RNA methyltransferase	0.434988	-0.434988	0.7397	0.000167277	0.426351	-0.426351	0.744142	0.00167065	0.741921
RS08235	SAN_1860	-	MFS transporter	0.499634	-0.499634	0.707286	0.227888	0.362208	-0.362208	0.777973	0.514457	0.74263
RS09365	SAN_2136	-	ImmA/IrrE family metallo-endopeptidase	0.439387	-0.439387	0.737448	0.0046094	0.423828	-0.423828	0.745444	0.024047	0.741446
RS08700	SAN_1973	-	CtsR family transcriptional regulator	0.452023	-0.452023	0.731017	0.0467791	0.411939	-0.411939	0.751612	0.199003	0.741315
RS02935	SAN_0622	-	peptide chain release factor 2	0.463048	-0.463048	0.725452	0.102802	0.402417	-0.402417	0.75659	0.0521277	0.741021
RS05545	SAN_1257	-	DUF3278 domain-containing protein	0.460721	-0.460721	0.726623	0.055791	0.407765	-0.407765	0.75379	0.245243	0.740207
RS07165	SAN_1605	-	class I SAM-dependent methyltransferase	0.460743	-0.460743	0.726612	0.0997886	0.408458	-0.408458	0.753428	0.240238	0.74002
RS06225	SAN_1404	clpX	ATP-dependent Clp protease ATP-binding subunit ClpX	0.442469	-0.442469	0.735874	0.00149366	0.428934	-0.428934	0.74281	0.0117925	0.739342
RS07020	SAN_1574	obgE	GTPase ObgE	0.443293	-0.443293	0.735454	0.000255477	0.432846	-0.432846	0.740799	0.003651	0.738127
RS00985	SAN_0181	-	D-alanyl-D-alanine carboxypeptidase	0.450836	-0.450836	0.731619	0.0117679	0.429084	-0.429084	0.742733	0.0520046	0.737176
RS07815	SAN_1763	-	2-dehydropantoate 2-reductase	0.451079	-0.451079	0.731496	0.01029	0.429357	-0.429357	0.742593	0.055838	0.737044
RS05830	SAN_1313	-	matrixin family metalloprotease	0.445055	-0.445055	0.734557	0.000184731	0.43552	-0.43552	0.739427	0.00212585	0.736992
RS00895	-	-	L-lactate dehydrogenase	0.4495	-0.4495	0.732296	0.00474965	0.43284	-0.43284	0.740802	0.0209783	0.736549
RS01115	-	-	hypothetical protein	0.543874	-0.543874	0.685926	0.255382	0.338493	-0.338493	0.790867	0.578375	0.738397
RS10165	SAN_2323	-	MarC family protein	0.449011	-0.449011	0.732545	0.00192753	0.434876	-0.434876	0.739758	0.0125292	0.736151
RS09265	SAN_2114	-	type II toxin-antitoxin system prevent-host-death family antitoxin	0.460638	-0.460638	0.726665	0.0274409	0.423705	-0.423705	0.745507	0.127176	0.736086
RS03870	SAN_0867	-	peptide chain release factor 3	0.447838	-0.447838	0.733141	0.000274936	0.437143	-0.437143	0.738596	0.00335337	0.735868
RS03800	SAN_0850	-	DUF4430 domain-containing protein	0.449311	-0.449311	0.732393	0.000986999	0.436324	-0.436324	0.739015	0.0081974	0.735704
RS02410	-	-	hypothetical protein	0.464529	-0.464529	0.724708	0.0254418	0.4232	-0.4232	0.745768	0.154019	0.735238
RS03765	SAN_0840	lysS	lysine--tRNA ligase	0.448825	-0.448825	0.73264	0.000148834	0.440082	-0.440082	0.737093	0.000968829	0.734866
RS04065	SAN_0913	-	glycosyltransferase family 8 protein	0.463879	-0.463879	0.725034	0.0289459	0.425143	-0.425143	0.744765	0.171167	0.734899
RS07530	SAN_1696	-	pyridoxal phosphate-dependent aminotransferase	0.461223	-0.461223	0.72637	0.0257772	0.430541	-0.430541	0.741984	0.0955483	0.734177
RS07475	SAN_1678	-	DNA polymerase III subunit delta	0.460433	-0.460433	0.726768	0.0141981	0.433631	-0.433631	0.740396	0.0805763	0.733582
RS09060	SAN_2051	-	PTS mannose transporter subunit IIA	0.61971	-0.61971	0.650802	0.284834	0.27604	-0.27604	0.825855	0.667546	0.738328
RS02100	SAN_0410	-	NCS2 family permease	0.455249	-0.455249	0.729384	0.000956996	0.44311	-0.44311	0.735547	0.0047159	0.732466
RS02125	SAN_0415	-	HIT family protein	0.463553	-0.463553	0.725198	0.0152609	0.437476	-0.437476	0.738425	0.067744	0.731812
RS07755	SAN_1745	-	ECF-type riboflavin transporter substrate-binding protein	0.464074	-0.464074	0.724936	0.0133707	0.439256	-0.439256	0.737515	0.057552	0.731226
RS07710	#N/A	-	response regulator transcription factor	0.457433	-0.457433	0.728281	2.8888e-05	0.450255	-0.450255	0.731914	0.000113164	0.730097
RS02640	SAN_0548	rlmN	23S rRNA adenine2503-C2-methyltransferase RlmN	0.463169	-0.463169	0.725391	0.0020142	0.446799	-0.446799	0.733669	0.0137976	0.72953
RS10230	SAN_0461	recF	DNA replication/repair protein RecF	0.464696	-0.464696	0.724624	0.000840494	0.450022	-0.450022	0.732031	0.00798547	0.728328
RS08525	-	-	50S ribosomal protein L34	0.461382	-0.461382	0.72629	2.65118e-05	0.454146	-0.454146	0.729942	0.000123236	0.728116
RS09640	SAN_2206	nusG	transcription termination/antitermination protein NusG	0.467784	-0.467784	0.723075	0.00105347	0.452802	-0.452802	0.730622	0.00864408	0.726848
RS01795	SAN_0345	-	ABC transporter ATP-binding protein	0.503574	-0.503574	0.705357	0.103802	0.423156	-0.423156	0.745791	0.321355	0.725574
RS00755	SAN_0125	-	bifunctional hydroxymethylpyrimidine kinase/phosphomethylpyrimidine kinase	0.468679	-0.468679	0.722626	3.36157e-06	0.462568	-0.462568	0.725694	1.12607e-05	0.72416
RS06205	SAN_1396	-	HXXEE domain-containing protein	0.503802	-0.503802	0.705246	0.0710543	0.429388	-0.429388	0.742577	0.295436	0.723911
RS03790	SAN_0846	-	N-acetylmuramoyl-L-alanine amidase	0.474609	-0.474609	0.719662	0.00144625	0.459184	-0.459184	0.727398	0.00856012	0.72353
RS02145	SAN_0421	-	phosphotransferase family protein	0.476918	-0.476918	0.718511	0.00352519	0.458654	-0.458654	0.727665	0.0171499	0.723088
RS06680	SAN_1499	murE	UDP-N-acetylmuramoyl-L-alanyl-D-glutamate--L-lysine ligase	0.474819	-0.474819	0.719557	0.000535485	0.461149	-0.461149	0.726408	0.00497844	0.722982
RS02610	SAN_0542	rsmD	16S rRNA guanine966-N2-methyltransferase RsmD	0.484238	-0.484238	0.714874	0.0327592	0.452088	-0.452088	0.730984	0.0773144	0.722929
RS03670	-	-	hypothetical protein	0.486755	-0.486755	0.713629	0.0360988	0.453014	-0.453014	0.730515	0.0850745	0.722072
RS06975	SAN_2347	-	8-oxo-dGTP diphosphatase	0.486381	-0.486381	0.713813	0.00984459	0.460494	-0.460494	0.726737	0.0421653	0.720275
RS03840	SAN_0858	recR	recombination protein RecR	0.481222	-0.481222	0.71637	0.000485161	0.46617	-0.46617	0.723884	0.00535271	0.720127
RS10365	-	-	hypothetical protein	0.515159	-0.515159	0.699716	0.0617767	0.433801	-0.433801	0.740309	0.307603	0.720012
RS09765	SAN_2232	-	anaerobic ribonucleoside-triphosphate reductase	0.481283	-0.481283	0.71634	0.000504239	0.467944	-0.467944	0.722994	0.00391947	0.719667
RS02870	-	-	HU family DNA-binding protein	0.478802	-0.478802	0.717573	2.35302e-05	0.470904	-0.470904	0.721512	0.000112327	0.719543
RS09355	SAN_2133	-	helix-turn-helix transcriptional regulator	0.489093	-0.489093	0.712473	0.0125157	0.462349	-0.462349	0.725803	0.0481317	0.719138
RS09200	SAN_2094	-	site-specific integrase	0.508692	-0.508692	0.70286	0.0410083	0.445693	-0.445693	0.734231	0.233263	0.718545
RS00910	SAN_0164	-	DAK2 domain-containing protein	0.482247	-0.482247	0.715862	1.39324e-05	0.474336	-0.474336	0.719798	6.72895e-05	0.71783
RS05665	SAN_2378	-	DUF2969 domain-containing protein	0.506046	-0.506046	0.70415	0.0695388	0.453234	-0.453234	0.730404	0.166195	0.717277
RS01715	SAN_0317	-	amino acid ABC transporter substrate-binding protein	0.500389	-0.500389	0.706916	0.0272326	0.460235	-0.460235	0.726868	0.0994597	0.716892
RS10830	-	-	hypothetical protein	0.592464	-0.592464	0.663209	0.194242	0.373929	-0.373929	0.771678	0.525881	0.717444
RS09840	SAN_2249	argR	arginine repressor	0.496374	-0.496374	0.708886	0.00603616	0.470283	-0.470283	0.721823	0.0353239	0.715354
RS06295	SAN_1418	mvk	mevalonate kinase	0.503173	-0.503173	0.705553	0.0297026	0.467598	-0.467598	0.723167	0.0735082	0.71436
RS00990	SAN_0182	-	D-alanyl-D-alanine carboxypeptidase	0.499062	-0.499062	0.707567	0.0103832	0.472665	-0.472665	0.720632	0.0358418	0.7141
RS03125	SAN_0665	-	rod shape-determining protein RodA	0.495928	-0.495928	0.709105	0.000662579	0.479507	-0.479507	0.717223	0.00514062	0.713164
RS01155	-	-	hypothetical protein	0.545277	-0.545277	0.68526	0.0935047	0.430488	-0.430488	0.74201	0.37258	0.713635
RS05935	SAN_1334	-	adenine phosphoribosyltransferase	0.494334	-0.494334	0.709889	6.40552e-05	0.481504	-0.481504	0.716231	0.00134272	0.71306
RS08870	SAN_2012	-	isoprenyl transferase	0.498143	-0.498143	0.708018	0.0015556	0.477812	-0.477812	0.718066	0.0136213	0.713042
RS06010	SAN_1351	-	glycerophosphoryl diester phosphodiesterase	0.500014	-0.500014	0.7071	0.0045804	0.476027	-0.476027	0.718955	0.024047	0.713028
RS05280	SAN_1193	-	threonylcarbamoyl-AMP synthase	0.500822	-0.500822	0.706704	0.00590912	0.475959	-0.475959	0.718989	0.0280131	0.712846
RS09095	SAN_2059	-	response regulator transcription factor	0.50966	-0.50966	0.702388	0.0146456	0.469007	-0.469007	0.722462	0.101192	0.712425
RS06265	SAN_1412	-	diacylglycerol kinase family lipid kinase	0.496979	-0.496979	0.708589	1.7291e-05	0.488238	-0.488238	0.712895	9.71748e-05	0.710742
RS07240	SAN_1622	-	50S ribosomal protein L1	0.499401	-0.499401	0.7074	8.9358e-05	0.48825	-0.48825	0.712889	0.000458953	0.710145
RS02390	SAN_0498	recX	recombination regulator RecX	0.525022	-0.525022	0.694948	0.0302102	0.463629	-0.463629	0.72516	0.182953	0.710054
RS08230	SAN_1859	-	universal stress protein	0.561037	-0.561037	0.677815	0.116297	0.429213	-0.429213	0.742667	0.38015	0.710241
RS02300	SAN_0453	-	BMP family ABC transporter substrate-binding protein	0.503118	-0.503118	0.70558	0.000118569	0.490061	-0.490061	0.711995	0.00110621	0.708788
RS04100	SAN_0919	nrdE	class 1b ribonucleoside-diphosphate reductase subunit alpha	0.500522	-0.500522	0.706851	2.3958e-06	0.493294	-0.493294	0.710401	9.21397e-06	0.708626
RS09665	SAN_2211	-	RluA family pseudouridine synthase	0.509855	-0.509855	0.702293	0.00404089	0.484164	-0.484164	0.714911	0.027034	0.708602
RS09870	SAN_2255	-	histidine--tRNA ligase	0.504544	-0.504544	0.704883	0.000300414	0.489517	-0.489517	0.712264	0.00324691	0.708573
RS08065	SAN_1820	-	Asp23/Gls24 family envelope stress response protein	0.506084	-0.506084	0.704131	0.000328	0.490999	-0.490999	0.711532	0.00319061	0.707832
RS09190	SAN_2092	-	replication-associated recombination protein A	0.513317	-0.513317	0.70061	0.00460359	0.484287	-0.484287	0.71485	0.0347111	0.70773
RS09210	SAN_2096	-	hypothetical protein	0.532561	-0.532561	0.691326	0.0721092	0.468342	-0.468342	0.722795	0.178397	0.707061
RS03040	SAN_0645	-	adenosine deaminase	0.534874	-0.534874	0.690219	0.0569024	0.467569	-0.467569	0.723182	0.185761	0.7067
RS04005	SAN_0895	-	glucosamine-6-phosphate deaminase	0.512827	-0.512827	0.700848	0.00109115	0.493809	-0.493809	0.710148	0.00735357	0.705498
RS03115	SAN_0662	-	IS3 family transposase	0.631856	-0.631856	0.645346	0.230678	0.375083	-0.375083	0.771061	0.525881	0.708203
RS05350	SAN_1210	-	potassium transporter Kup	0.508444	-0.508444	0.70298	9.90965e-06	0.499379	-0.499379	0.707411	5.65738e-05	0.705196
RS05355	SAN_2381	-	SDR family NADP-dependent oxidoreductase	0.528221	-0.528221	0.693409	0.0219545	0.48003	-0.48003	0.716963	0.113932	0.705186
RS03945	SAN_0883	-	DNA polymerase III subunit delta	0.515972	-0.515972	0.699322	0.0032946	0.493319	-0.493319	0.710389	0.015512	0.704855
RS07885	SAN_1780	-	class I SAM-dependent methyltransferase	0.542908	-0.542908	0.686386	0.0416475	0.46776	-0.46776	0.723087	0.224551	0.704736
RS01430	SAN_0023	-	ABC transporter ATP-binding protein	0.510683	-0.510683	0.70189	9.60898e-06	0.500009	-0.500009	0.707102	0.000222363	0.704496
RS08360	SAN_1890	-	ribonuclease J	0.510815	-0.510815	0.701826	3.95247e-05	0.500114	-0.500114	0.707051	0.000217808	0.704438
RS05465	SAN_1232	-	UDP-N-acetylenolpyruvoylglucosamine reductase	0.519279	-0.519279	0.69772	0.00122791	0.497928	-0.497928	0.708123	0.0118039	0.702922
RS03995	SAN_0893	queA	tRNA preQ134 S-adenosylmethionine ribosyltransferase-isomerase QueA	0.52356	-0.52356	0.695653	0.0020928	0.498563	-0.498563	0.707812	0.0197549	0.701732
RS07760	SAN_1746	sstT	serine/threonine transporter SstT	0.518656	-0.518656	0.698022	8.18436e-05	0.50479	-0.50479	0.704763	0.000809507	0.701392
RS08060	SAN_1819	nusB	transcription antitermination factor NusB	0.518538	-0.518538	0.698079	0.000103758	0.505526	-0.505526	0.704404	0.000804135	0.701241
RS08405	SAN_1903	-	30S ribosomal protein S7	0.516982	-0.516982	0.698832	1.01274e-05	0.507415	-0.507415	0.703482	5.87661e-05	0.701157
RS04870	SAN_1098	-	signal recognition particle protein	0.51855	-0.51855	0.698073	2.47979e-05	0.50692	-0.50692	0.703723	0.000298086	0.700898
RS09585	SAN_2185	-	AzlC family ABC transporter permease	0.531473	-0.531473	0.691848	0.0111134	0.498688	-0.498688	0.70775	0.0377485	0.699799
RS06235	SAN_1406	-	dihydrofolate reductase	0.525331	-0.525331	0.6948	0.000422306	0.507269	-0.507269	0.703553	0.00410153	0.699176
RS07765	SAN_1751	brnQ	branched-chain amino acid transport system II carrier protein	0.521658	-0.521658	0.696571	8.9253e-06	0.511565	-0.511565	0.701461	5.77773e-05	0.699016
RS04810	SAN_1081	-	GNAT family N-acetyltransferase	0.536163	-0.536163	0.689602	0.00381681	0.501439	-0.501439	0.706402	0.0435207	0.698002
RS10335	SAN_0480	-	PDZ domain-containing protein	0.582937	-0.582937	0.667603	0.0866176	0.456431	-0.456431	0.728787	0.323842	0.698195
RS09630	SAN_2204	-	hypothetical protein	0.533324	-0.533324	0.690961	0.00246755	0.50788	-0.50788	0.703255	0.0179241	0.697108
RS00015	SAN_0484	-	diacylglycerol kinase	0.535495	-0.535495	0.689922	0.00346968	0.506878	-0.506878	0.703744	0.0261322	0.696833
RS03000	SAN_0637	-	hypothetical protein	0.572117	-0.572117	0.672629	0.0706594	0.473131	-0.473131	0.7204	0.255041	0.696514
RS10220	SAN_2335	-	insulinase family protein	0.535443	-0.535443	0.689947	0.000847239	0.514279	-0.514279	0.700143	0.00766734	0.695045
RS02260	SAN_0444	-	hypothetical protein	0.539992	-0.539992	0.687775	0.00350756	0.512513	-0.512513	0.701	0.0206451	0.694387
RS05650	SAN_1275	rpsA	30S ribosomal protein S1	0.535244	-0.535244	0.690042	3.92123e-06	0.525419	-0.525419	0.694757	2.49688e-05	0.6924
RS10040	SAN_2299	-	hypothetical protein	0.692305	-0.692305	0.618864	0.159318	0.369752	-0.369752	0.773915	0.53818	0.69639
RS00810	SAN_0140	-	carbonic anhydrase	0.541007	-0.541007	0.687291	0.000174059	0.524184	-0.524184	0.695352	0.00167065	0.691322
RS02215	SAN_0434	-	Cof-type HAD-IIB family hydrolase	0.544919	-0.544919	0.68543	8.2128e-05	0.52813	-0.52813	0.693453	0.00141254	0.689441
RS09000	SAN_2040	-	bifunctional pppGpp synthetase/guanosine-3%2C5-bisdiphosphate 3-pyrophosphohydrolase	0.546863	-0.546863	0.684507	0.000211328	0.527813	-0.527813	0.693605	0.00221211	0.689056
RS08220	SAN_1857	-	sulfite exporter TauE/SafE family protein	0.55201	-0.55201	0.682069	0.00251585	0.523097	-0.523097	0.695876	0.0162644	0.688973
RS07540	SAN_1699	-	APC family permease	0.546615	-0.546615	0.684625	9.43564e-05	0.530133	-0.530133	0.692491	0.00142946	0.688558
RS01830	SAN_0352	-	primosomal protein N	0.549313	-0.549313	0.683346	0.000329923	0.529663	-0.529663	0.692717	0.00300896	0.688031
RS04855	SAN_1095	-	peptide ABC transporter substrate-binding protein	0.591345	-0.591345	0.663724	0.0402516	0.487738	-0.487738	0.713142	0.242499	0.688433
RS11100	-	-	fucose isomerase	0.717745	-0.717745	0.608047	0.219829	0.363166	-0.363166	0.777456	0.548471	0.692752
RS01120	SAN_0206	-	class I SAM-dependent methyltransferase	0.554349	-0.554349	0.680964	0.00321111	0.527103	-0.527103	0.693947	0.0136085	0.687455
RS08435	SAN_1909	-	ribulose-phosphate 3-epimerase	0.549686	-0.549686	0.683169	0.000134982	0.531987	-0.531987	0.691601	0.00169219	0.687385
RS08485	SAN_1920	-	DUF1310 family protein	0.585273	-0.585273	0.666523	0.0401946	0.496698	-0.496698	0.708727	0.22532	0.687625
RS00455	SAN_0079	-	50S ribosomal protein L3	0.546633	-0.546633	0.684616	3.94078e-06	0.536135	-0.536135	0.689616	2.53648e-05	0.687116
RS07675	SAN_1728	-	hypothetical protein	0.549798	-0.549798	0.683116	1.15689e-05	0.535641	-0.535641	0.689852	0.000357832	0.686484
RS09580	SAN_2183	-	AzlD domain-containing protein	0.557542	-0.557542	0.679459	0.00139107	0.530661	-0.530661	0.692238	0.0108463	0.685848
RS07940	SAN_1791	gatC	Asp-tRNAAsn/Glu-tRNAGln amidotransferase subunit GatC	0.561556	-0.561556	0.677571	0.00237873	0.530436	-0.530436	0.692346	0.0229987	0.684958
RS10440	-	-	hypothetical protein	0.565223	-0.565223	0.675851	0.00224061	0.529442	-0.529442	0.692823	0.0295305	0.684337
RS01330	SAN_0270	-	50S ribosomal protein L13	0.556053	-0.556053	0.680161	1.64522e-05	0.543333	-0.543333	0.686184	9.54329e-05	0.683172
RS04770	SAN_1073	-	helix-turn-helix transcriptional regulator	0.756327	-0.756327	0.592002	0.240741	0.343385	-0.343385	0.78819	0.576113	0.690096
RS04050	SAN_0910	-	hypothetical protein	0.56201	-0.56201	0.677358	0.000380378	0.539745	-0.539745	0.687892	0.003651	0.682625
RS09405	SAN_2144	-	divalent metal cation transporter	0.560075	-0.560075	0.678267	6.41984e-07	0.550763	-0.550763	0.682659	3.17763e-06	0.680463
RS05230	SAN_1184	coaB	phosphopantothenate--cysteine ligase	0.588919	-0.588919	0.664841	0.0399754	0.523341	-0.523341	0.695759	0.10836	0.6803
RS03440	SAN_0742	-	hypothetical protein	0.818005	-0.818005	0.567226	0.272139	0.295877	-0.295877	0.814577	NA	0.690901
RS10010	SAN_2290	-	DUF4298 domain-containing protein	0.801499	-0.801499	0.573753	0.245981	0.314419	-0.314419	0.804175	NA	0.688964
RS04220	SAN_0944	-	UDP-N-acetylglucosamine 1-carboxyvinyltransferase	0.566038	-0.566038	0.675469	1.7006e-05	0.550282	-0.550282	0.682887	0.000357832	0.679178
RS08300	SAN_1874	-	class I SAM-dependent methyltransferase	0.568328	-0.568328	0.674398	5.26315e-05	0.550398	-0.550398	0.682832	0.00101019	0.678615
RS04640	SAN_1041	-	ABC transporter ATP-binding protein	0.565617	-0.565617	0.675667	3.13188e-06	0.553988	-0.553988	0.681134	2.58442e-05	0.678401
RS09430	SAN_2149	-	YydG family peptide radical SAM peptide maturase	0.788118	-0.788118	0.579099	0.22282	0.332204	-0.332204	0.794322	NA	0.686711
RS04160	SAN_0931	-	methionine adenosyltransferase	0.571003	-0.571003	0.673149	8.03031e-06	0.557553	-0.557553	0.679453	7.32131e-05	0.676301
RS04925	SAN_1116	-	23S rRNA methyltransferase	0.5803	-0.5803	0.668825	0.000856372	0.550065	-0.550065	0.682989	0.0112913	0.675907
RS00935	SAN_0171	-	ABC transporter substrate-binding protein/permease	0.573554	-0.573554	0.671959	4.8255e-05	0.556968	-0.556968	0.679729	0.000357832	0.675844
RS06480	SAN_1460	-	efflux RND transporter periplasmic adaptor subunit	0.569915	-0.569915	0.673656	1.17088e-07	0.561498	-0.561498	0.677598	4.75639e-07	0.675627
RS01690	SAN_0312	rsmH	16S rRNA cytosine1402-N4-methyltransferase RsmH	0.574113	-0.574113	0.671699	1.09641e-05	0.55846	-0.55846	0.679027	0.000313828	0.675363
RS08070	SAN_1821	efp	elongation factor P	0.574765	-0.574765	0.671395	2.00357e-05	0.558724	-0.558724	0.678903	0.000357832	0.675149
RS01930	SAN_0372	-	YigZ family protein	0.596017	-0.596017	0.661578	0.00884566	0.537765	-0.537765	0.688837	0.0764288	0.675208
RS04175	SAN_0935	-	hypothetical protein	0.677352	-0.677352	0.625312	0.125087	0.458385	-0.458385	0.7278	0.403041	0.676556
RS00315	SAN_0039	-	peptidoglycan DD-metalloendopeptidase family protein	0.641217	-0.641217	0.641172	0.0652909	0.506558	-0.506558	0.7039	0.259402	0.672536
RS05380	SAN_1215	-	GTP pyrophosphokinase family protein	0.58935	-0.58935	0.664642	0.00108832	0.559909	-0.559909	0.678345	0.00825053	0.671494
RS01050	SAN_0192	-	MarR family transcriptional regulator	0.582644	-0.582644	0.667739	4.61919e-06	0.566876	-0.566876	0.675077	0.000196058	0.671408
RS08035	SAN_1813	manA	mannose-6-phosphate isomerase%2C class I	0.586306	-0.586306	0.666046	0.000103832	0.565334	-0.565334	0.675799	0.00149673	0.670922
RS03505	SAN_0769	-	beta-glucuronidase	0.639066	-0.639066	0.642129	0.0469072	0.514166	-0.514166	0.700198	0.23583	0.671163
RS03935	SAN_0881	-	alpha/beta hydrolase	0.652803	-0.652803	0.636043	0.043953	0.506758	-0.506758	0.703802	0.26518	0.669923
RS00800	-	-	dUTP diphosphatase	0.614148	-0.614148	0.653316	0.00695743	0.54561	-0.54561	0.685102	0.0819121	0.669209
RS03030	SAN_0643	-	type B 50S ribosomal protein L31	0.585041	-0.585041	0.66663	6.20875e-08	0.575913	-0.575913	0.670861	2.87036e-07	0.668746
RS10385	-	-	hypothetical protein	0.658582	-0.658582	0.633501	0.0703384	0.505886	-0.505886	0.704228	0.28429	0.668864
RS04920	SAN_1108	pstS	phosphate ABC transporter substrate-binding protein PstS family protein	0.600901	-0.600901	0.659342	0.000160754	0.575889	-0.575889	0.670873	0.00252095	0.665107
RS09775	-	-	hypothetical protein	0.704179	-0.704179	0.613792	0.067602	0.477729	-0.477729	0.718107	0.371301	0.665949
RS01695	SAN_0313	ftsL	cell division protein FtsL	0.611883	-0.611883	0.654342	0.00440474	0.570596	-0.570596	0.673339	0.0226538	0.66384
RS02800	SAN_0595	-	amino acid ABC transporter permease	0.669072	-0.669072	0.628911	0.0388346	0.516916	-0.516916	0.698864	0.253386	0.663888
RS08240	SAN_1861	-	Crp/Fnr family transcriptional regulator	0.610204	-0.610204	0.655104	0.000350884	0.579564	-0.579564	0.669166	0.00569682	0.662135
RS03270	SAN_0704	-	hypothetical protein	1.0689	-1.0689	0.476682	0.410276	0.129668	-0.129668	0.914042	NA	0.695362
RS09745	SAN_2228	nrdG	anaerobic ribonucleoside-triphosphate reductase activating protein	0.640413	-0.640413	0.641529	0.00836254	0.561478	-0.561478	0.677608	0.0971726	0.659569
RS01790	SAN_0343	-	ribonuclease Y	0.606688	-0.606688	0.656702	1.2994e-07	0.596166	-0.596166	0.66151	7.76842e-07	0.659106
RS06460	-	-	KH domain-containing protein	0.608203	-0.608203	0.656013	1.7013e-07	0.596714	-0.596714	0.661258	2.27026e-06	0.658636
RS09310	SAN_2124	-	cell division protein FtsK	1.06785	-1.06785	0.477031	0.410676	0.139343	-0.139343	0.907932	NA	0.692482
RS04940	SAN_1119	-	Spx/MgsR family RNA polymerase-binding regulatory protein	0.613792	-0.613792	0.653477	2.64851e-05	0.593406	-0.593406	0.662776	0.000462574	0.658126
RS01175	SAN_0218	-	class I SAM-dependent methyltransferase	0.630264	-0.630264	0.646058	0.00408627	0.579482	-0.579482	0.669204	0.0383741	0.657631
RS10305	SAN_0477	-	ATP-binding cassette domain-containing protein	0.61541	-0.61541	0.652744	3.27675e-07	0.602755	-0.602755	0.658495	3.03784e-06	0.65562
RS07985	SAN_1803	-	HAD-IIB family hydrolase	0.623779	-0.623779	0.648969	0.000432082	0.594856	-0.594856	0.662111	0.00320134	0.65554
RS03795	SAN_0849	-	ECF transporter S component	0.628742	-0.628742	0.64674	0.000807352	0.593366	-0.593366	0.662795	0.00830939	0.654767
RS04520	SAN_1013	-	HD domain-containing protein	0.637376	-0.637376	0.642881	0.00231097	0.592041	-0.592041	0.663404	0.0229269	0.653142
RS10185	SAN_2327	-	transglycosylase	0.626599	-0.626599	0.647702	1.35947e-06	0.609551	-0.609551	0.655401	6.13102e-05	0.651551
RS08650	SAN_1963	-	PTS sugar transporter subunit IIC	0.636156	-0.636156	0.643425	2.78829e-05	0.612563	-0.612563	0.654034	0.000515229	0.648729
RS00885	SAN_0157	argH	argininosuccinate lyase	0.800273	-0.800273	0.574241	0.0995258	0.450011	-0.450011	0.732037	0.435337	0.653139
RS00790	SAN_0135	-	alpha/beta hydrolase	0.641234	-0.641234	0.641164	0.000773421	0.609467	-0.609467	0.655439	0.00319307	0.648301
RS07870	SAN_1777	-	MerR family transcriptional regulator	0.677662	-0.677662	0.625178	0.00966304	0.574424	-0.574424	0.671554	0.123589	0.648366
RS02310	SAN_0455	-	NADPH-dependent glycerol-3-phosphate dehydrogenase	0.639392	-0.639392	0.641983	0.000103725	0.613096	-0.613096	0.653792	0.00106011	0.647888
RS10595	-	-	conjugal transfer protein	0.68869	-0.68869	0.620417	0.0387163	0.569255	-0.569255	0.673965	0.168299	0.647191
RS08335	SAN_1884	-	aminotransferase class V-fold PLP-dependent enzyme	0.642441	-0.642441	0.640628	3.21418e-05	0.618645	-0.618645	0.651282	0.000551002	0.645955
RS03815	SAN_0853	-	FtsW/RodA/SpoVE family cell cycle protein	0.640344	-0.640344	0.64156	2.37459e-06	0.620834	-0.620834	0.650295	9.40099e-05	0.645927
RS02975	SAN_0632	-	bifunctional DnaQ family exonuclease/ATP-dependent helicase	0.645489	-0.645489	0.639276	0.000119013	0.618123	-0.618123	0.651518	0.00136024	0.645397
RS08665	SAN_1966	-	hypothetical protein	0.649511	-0.649511	0.637496	0.000637322	0.614201	-0.614201	0.653291	0.00482022	0.645394
RS06685	SAN_1500	-	ABC transporter ATP-binding protein	0.659481	-0.659481	0.633106	0.00106972	0.60504	-0.60504	0.657453	0.0280131	0.645279
RS00450	-	-	30S ribosomal protein S10	0.639943	-0.639943	0.641738	1.02708e-06	0.624599	-0.624599	0.6486	7.78447e-06	0.645169
RS07995	SAN_1805	aroE	shikimate dehydrogenase	0.685376	-0.685376	0.621844	0.0145651	0.58052	-0.58052	0.668723	0.122355	0.645283
RS07225	SAN_1619	-	ABC transporter permease	0.642807	-0.642807	0.640466	2.21722e-07	0.626176	-0.626176	0.647891	1.66316e-05	0.644179
RS09235	SAN_2107	-	hypothetical protein	0.70936	-0.70936	0.611592	0.0180587	0.561094	-0.561094	0.677788	0.197186	0.64469
RS01730	-	-	DUF4059 family protein	0.693044	-0.693044	0.618547	0.0197241	0.58552	-0.58552	0.666409	0.127118	0.642478
RS07210	SAN_1615	-	UMP kinase	0.645571	-0.645571	0.63924	2.27331e-08	0.633385	-0.633385	0.644662	3.2074e-07	0.641951
RS07215	-	-	ABC transporter ATP-binding protein	0.650782	-0.650782	0.636935	8.55265e-07	0.632334	-0.632334	0.645132	4.27377e-05	0.641033
RS10360	-	-	hypothetical protein	0.655048	-0.655048	0.635054	3.25807e-05	0.633214	-0.633214	0.644738	0.000125668	0.639896
RS00270	SAN_0030	plsX	phosphate acyltransferase PlsX	0.65591	-0.65591	0.634675	4.66839e-06	0.63526	-0.63526	0.643825	0.00011501	0.63925
RS02740	SAN_0569	ftsA	cell division protein FtsA	0.652297	-0.652297	0.636266	5.73446e-09	0.641194	-0.641194	0.641182	4.35861e-08	0.638724
RS00045	SAN_0491	-	septum formation initiator family protein	0.672834	-0.672834	0.627273	0.00069883	0.625121	-0.625121	0.648366	0.0144834	0.637819
RS02315	SAN_0456	rnpA	ribonuclease P protein component	0.678973	-0.678973	0.62461	0.0015668	0.620371	-0.620371	0.650504	0.026654	0.637557
RS10715	-	-	hypothetical protein	0.857083	-0.857083	0.552068	0.133952	0.445113	-0.445113	0.734527	0.443708	0.643297
RS10225	SAN_0460	yaaA	S4 domain-containing protein YaaA	0.681658	-0.681658	0.623448	0.00387759	0.620891	-0.620891	0.650269	0.0307461	0.636859
RS09825	SAN_2245	mutL	DNA mismatch repair endonuclease MutL	0.660255	-0.660255	0.632766	5.81279e-08	0.643524	-0.643524	0.640147	7.35079e-06	0.636457
RS03130	SAN_0666	-	HAD-IA family hydrolase	0.669346	-0.669346	0.628792	4.08778e-05	0.642181	-0.642181	0.640744	0.000657827	0.634768
RS09975	SAN_2276	-	ABC transporter ATP-binding protein	0.678282	-0.678282	0.624909	0.00271513	0.633832	-0.633832	0.644462	0.00795806	0.634686
RS03145	SAN_0670	serB	phosphoserine phosphatase SerB	0.688806	-0.688806	0.620367	0.0029563	0.626318	-0.626318	0.647828	0.0339193	0.634097
RS07220	SAN_1618	-	ABC transporter ATP-binding protein	0.66583	-0.66583	0.630326	4.37621e-08	0.649532	-0.649532	0.637487	4.26765e-06	0.633907
RS07140	-	-	hypothetical protein	0.770747	-0.770747	0.586114	0.0454888	0.548684	-0.548684	0.683643	0.276304	0.634879
RS02625	SAN_0545	-	PDZ domain-containing protein	0.673846	-0.673846	0.626833	2.98928e-05	0.647533	-0.647533	0.638371	0.00032781	0.632602
RS02405	SAN_0501	-	GNAT family N-acetyltransferase	0.676349	-0.676349	0.625747	5.12694e-05	0.645894	-0.645894	0.639097	0.00102528	0.632422
RS04135	SAN_0926	-	uridine kinase	0.673458	-0.673458	0.627002	1.02038e-05	0.648845	-0.648845	0.637791	0.000221645	0.632396
RS08570	SAN_1943	-	carbohydrate kinase	1.04708	-1.04708	0.483947	0.236811	0.275467	-0.275467	0.826183	NA	0.655065
RS06305	SAN_1420	-	response regulator transcription factor	0.699078	-0.699078	0.615966	0.0223858	0.629179	-0.629179	0.646544	0.0347111	0.631255
RS08215	SAN_1856	-	peptidase	0.685933	-0.685933	0.621604	0.00021019	0.64861	-0.64861	0.637895	0.00321732	0.629749
RS02440	SAN_0510	-	hypothetical protein	0.680801	-0.680801	0.623819	2.00323e-05	0.654241	-0.654241	0.63541	0.00031601	0.629614
RS10050	-	-	hypothetical protein	1.15983	-1.15983	0.447565	0.255267	0.179514	-0.179514	0.883	NA	0.665282
RS09935	SAN_2268	-	peptidase	0.881905	-0.881905	0.54265	0.135317	0.463207	-0.463207	0.725372	0.425652	0.634011
RS10055	SAN_2302	-	hypothetical protein	1.15868	-1.15868	0.447923	0.25543	0.190799	-0.190799	0.87612	NA	0.662022
RS04885	SAN_1101	-	response regulator transcription factor	0.694683	-0.694683	0.617845	2.88801e-05	0.666438	-0.666438	0.63006	0.000318964	0.623953
RS01075	SAN_0196	-	tyrosine--tRNA ligase	0.689721	-0.689721	0.619974	1.26864e-08	0.672764	-0.672764	0.627304	1.67771e-06	0.623639
RS09565	SAN_2180	-	DUF1003 domain-containing protein	0.861577	-0.861577	0.550351	0.136525	0.504836	-0.504836	0.70474	0.369998	0.627545
RS02250	SAN_0442	-	DUF975 family protein	0.694957	-0.694957	0.617728	2.25355e-06	0.671614	-0.671614	0.627804	5.51801e-05	0.622766
RS06260	SAN_1411	-	hemolysin III family protein	0.69475	-0.69475	0.617816	3.25715e-07	0.677747	-0.677747	0.625141	1.9108e-06	0.621478
RS06640	-	-	50S ribosomal protein L35	0.695481	-0.695481	0.617503	2.91093e-08	0.677721	-0.677721	0.625152	2.36618e-06	0.621328
RS06325	SAN_1426	-	MarR family transcriptional regulator	0.765902	-0.765902	0.588085	0.0120095	0.609903	-0.609903	0.655241	0.158828	0.621663
RS08715	SAN_1977	rpsB	30S ribosomal protein S2	0.698289	-0.698289	0.616303	2.9763e-09	0.685123	-0.685123	0.621953	2.36473e-08	0.619128
RS10590	-	-	tetracycline resistance determinant leader peptide	0.769402	-0.769402	0.586661	0.0299352	0.616779	-0.616779	0.652125	0.154816	0.619393
RS10015	SAN_2292	-	hypothetical protein	0.706331	-0.706331	0.612877	5.24497e-06	0.681325	-0.681325	0.623592	6.87832e-05	0.618235
RS01135	SAN_0210	-	hypothetical protein	0.725154	-0.725154	0.604933	0.000548879	0.675913	-0.675913	0.625936	0.00553451	0.615434
RS08430	SAN_1908	-	thiamine diphosphokinase	0.725474	-0.725474	0.604798	0.000181362	0.68383	-0.68383	0.622511	0.00214788	0.613654
RS10245	SAN_0464	guaB	IMP dehydrogenase	0.717644	-0.717644	0.60809	1.26873e-07	0.699863	-0.699863	0.615631	6.55427e-07	0.61186
RS02980	SAN_0633	-	pyridoxal phosphate-dependent aminotransferase	0.719746	-0.719746	0.607204	2.49421e-07	0.697902	-0.697902	0.616468	8.52418e-06	0.611836
RS06845	SAN_1539	-	glycosyltransferase family 2 protein	0.727405	-0.727405	0.60399	3.78867e-05	0.692767	-0.692767	0.618666	0.000607867	0.611328
RS07835	SAN_1767	dhaQ	DhaKLM operon coactivator DhaQ	0.728284	-0.728284	0.603622	0.00012609	0.692714	-0.692714	0.618689	0.000618846	0.611155
RS00020	-	-	DUF951 family protein	0.795093	-0.795093	0.576306	0.0112027	0.631637	-0.631637	0.645444	0.131604	0.610875
RS03295	SAN_0712	-	ATP-binding cassette domain-containing protein	0.743247	-0.743247	0.597393	0.00181078	0.688786	-0.688786	0.620376	0.00554587	0.608885
RS04625	SAN_1038	-	class I SAM-dependent methyltransferase	0.735473	-0.735473	0.600621	4.46491e-05	0.697558	-0.697558	0.616615	0.000931822	0.608618
RS07230	SAN_1620	-	ABC transporter permease	0.725551	-0.725551	0.604766	9.70098e-10	0.708443	-0.708443	0.61198	2.08785e-07	0.608373
RS03290	SAN_0710	-	serine hydrolase	0.726994	-0.726994	0.604161	4.33178e-09	0.709386	-0.709386	0.61158	3.05052e-07	0.607871
RS03370	SAN_0726	-	hypothetical protein	0.939154	-0.939154	0.521538	0.0729804	0.498474	-0.498474	0.707855	0.38398	0.614697
RS02595	SAN_2402	-	hypothetical protein	0.775858	-0.775858	0.584041	0.002989	0.662645	-0.662645	0.631719	0.0640589	0.60788
RS08920	SAN_2023	-	Fis family transcriptional regulator	0.770005	-0.770005	0.586415	0.00894432	0.682344	-0.682344	0.623152	0.0325894	0.604784
RS05290	SAN_1195	-	peptide chain release factor 1	0.740361	-0.740361	0.598589	1.94385e-06	0.712715	-0.712715	0.610171	5.91334e-05	0.60438
RS00750	SAN_0124	truA	tRNA pseudouridine38-40 synthase TruA	0.745563	-0.745563	0.596435	6.2996e-13	0.734924	-0.734924	0.60085	2.1791e-12	0.598642
RS10690	-	rpmG	50S ribosomal protein L33	0.760279	-0.760279	0.590382	1.09383e-05	0.724248	-0.724248	0.605313	0.00031601	0.597847
RS03835	SAN_0857	-	penicillin-binding protein 2	0.757522	-0.757522	0.591511	3.31882e-08	0.735605	-0.735605	0.600566	1.34709e-06	0.596039
RS03720	SAN_0829	-	U32 family peptidase	0.777412	-0.777412	0.583413	4.92211e-05	0.722166	-0.722166	0.606187	0.00386531	0.5948
RS06230	-	-	hypothetical protein	0.785752	-0.785752	0.580049	0.000329776	0.717113	-0.717113	0.608313	0.0112913	0.594181
RS10035	SAN_2298	-	hypothetical protein	1.12524	-1.12524	0.458425	0.152845	0.383035	-0.383035	0.766823	NA	0.612624
RS10800	-	-	hypothetical protein	1.20256	-1.20256	0.434503	0.164883	0.307008	-0.307008	0.808317	NA	0.62141
RS03850	SAN_0860	murF	UDP-N-acetylmuramoyl-tripeptide--D-alanyl-D-alanine ligase	0.769351	-0.769351	0.586681	3.98455e-09	0.747655	-0.747655	0.595571	6.05567e-07	0.591126
RS10170	SAN_2324	mnmA	tRNA 2-thiouridine34 synthase MnmA	0.772577	-0.772577	0.585371	2.46288e-07	0.746493	-0.746493	0.596051	6.84573e-06	0.590711
RS02550	-	-	hypothetical protein	0.774332	-0.774332	0.584659	4.60576e-07	0.746692	-0.746692	0.595968	1.14303e-05	0.590314
RS03430	SAN_0740	-	ABC transporter permease	0.991085	-0.991085	0.503099	0.056105	0.530714	-0.530714	0.692212	0.34834	0.597656
RS03880	SAN_0869	-	ATP-binding cassette domain-containing protein	0.813219	-0.813219	0.569111	0.0054517	0.713732	-0.713732	0.609741	0.0291744	0.589426
RS07390	SAN_1659	-	DUF4956 domain-containing protein	0.947355	-0.947355	0.518582	0.0372956	0.582384	-0.582384	0.667859	0.274484	0.593221
RS09115	SAN_2075	-	response regulator transcription factor	0.828289	-0.828289	0.563197	0.0030222	0.703493	-0.703493	0.614083	0.0578916	0.58864
RS09205	SAN_2095	-	DUF771 domain-containing protein	1.21101	-1.21101	0.431966	0.161793	0.323495	-0.323495	0.799131	NA	0.615548
RS10190	SAN_2328	-	LysM peptidoglycan-binding domain-containing protein	0.784794	-0.784794	0.580435	1.90877e-06	0.750281	-0.750281	0.594488	8.0572e-05	0.587461
RS04725	SAN_1063	-	hypothetical protein	0.890843	-0.890843	0.539299	0.0163339	0.650193	-0.650193	0.637195	0.166143	0.588247
RS02500	SAN_0523	-	YSIRK-targeted surface antigen transcriptional regulator	0.813557	-0.813557	0.568977	0.00377245	0.732981	-0.732981	0.60166	0.011704	0.585318
RS10940	-	-	LPXTG cell wall anchor domain-containing protein	0.884921	-0.884921	0.541517	0.0196504	0.663391	-0.663391	0.631392	0.146731	0.586455
RS08675	SAN_1968	hslO	Hsp33 family molecular chaperone HslO	0.796901	-0.796901	0.575584	7.96706e-06	0.756159	-0.756159	0.592071	0.000217808	0.583828
RS03770	SAN_0841	-	HAD family hydrolase	0.7992	-0.7992	0.574668	1.9298e-05	0.753919	-0.753919	0.592991	0.000539995	0.583829
RS09540	SAN_2171	-	CPBP family intramembrane metalloprotease	0.794946	-0.794946	0.576365	1.86793e-06	0.7593	-0.7593	0.590783	6.56716e-05	0.583574
RS06995	SAN_1567	-	CPBP family intramembrane metalloprotease	0.787876	-0.787876	0.579196	1.02507e-10	0.770117	-0.770117	0.58637	7.13098e-09	0.582783
RS06310	SAN_1423	-	GTP pyrophosphokinase	0.898754	-0.898754	0.53635	0.0117902	0.664496	-0.664496	0.630909	0.149414	0.583629
RS08440	SAN_1910	rsgA	ribosome small subunit-dependent GTPase A	0.799319	-0.799319	0.574621	4.76367e-09	0.77539	-0.77539	0.584231	5.58765e-07	0.579426
RS08595	SAN_1948	-	LacI family DNA-binding transcriptional regulator	0.831366	-0.831366	0.561997	0.000880669	0.745191	-0.745191	0.596589	0.0119553	0.579293
RS06140	-	-	DUF3173 domain-containing protein	0.858595	-0.858595	0.551489	0.00145117	0.722041	-0.722041	0.606239	0.0539941	0.578864
RS06540	SAN_1472	-	cysteine desulfurase	0.814085	-0.814085	0.568769	1.2982e-05	0.773338	-0.773338	0.585062	0.000138201	0.576916
RS07440	SAN_1669	-	methylated-DNA--[protein]-cysteine S-methyltransferase	0.826264	-0.826264	0.563988	6.06033e-05	0.762753	-0.762753	0.589371	0.00289392	0.576679
RS07385	SAN_1658	-	hypothetical protein	0.892154	-0.892154	0.538809	0.0139803	0.698601	-0.698601	0.61617	0.10301	0.577489
RS02635	SAN_0547	-	DUF1027 domain-containing protein	0.816786	-0.816786	0.567705	1.0365e-05	0.774102	-0.774102	0.584752	0.000196641	0.576229
RS02435	SAN_0509	-	leucine-rich repeat domain-containing protein	0.807516	-0.807516	0.571365	3.00689e-11	0.791188	-0.791188	0.577868	3.07169e-10	0.574617
RS10070	SAN_2305	-	hypothetical protein	1.4326	-1.4326	0.370463	0.247652	0.169355	-0.169355	0.88924	NA	0.629852
RS05385	SAN_1216	-	CYTH domain-containing protein	0.836097	-0.836097	0.560157	4.13207e-05	0.768705	-0.768705	0.586944	0.0025628	0.57355
RS00040	SAN_0490	-	RNA-binding S4 domain-containing protein	0.834934	-0.834934	0.560609	3.43577e-05	0.772825	-0.772825	0.58527	0.00188881	0.572939
RS09950	SAN_2271	-	YfcC family protein	0.988777	-0.988777	0.503905	0.0238205	0.622678	-0.622678	0.649464	0.23548	0.576685
RS08180	SAN_1848	lepB	signal peptidase I	0.824529	-0.824529	0.564667	1.67598e-06	0.788489	-0.788489	0.57895	2.53648e-05	0.571808
RS06240	SAN_1407	-	thymidylate synthase	0.828206	-0.828206	0.563229	4.02547e-06	0.784903	-0.784903	0.580391	0.000159399	0.57181
RS08295	SAN_1873	-	YbaB/EbfC family nucleoid-associated protein	0.828197	-0.828197	0.563233	2.63151e-06	0.787553	-0.787553	0.579326	7.25049e-05	0.571279
RS04045	SAN_0909	-	peptidylprolyl isomerase PrsA	0.825974	-0.825974	0.564101	4.47495e-06	0.792573	-0.792573	0.577314	8.95001e-06	0.570707
RS10295	SAN_0475	-	DUF1275 domain-containing protein	0.879642	-0.879642	0.543502	0.00273519	0.747344	-0.747344	0.595699	0.0350297	0.569601
RS04140	SAN_0927	-	GAF domain-containing protein	0.84385	-0.84385	0.557155	4.20729e-05	0.788523	-0.788523	0.578936	0.000804135	0.568046
RS00705	SAN_0114	-	hypothetical protein	1.43555	-1.43555	0.369705	0.245948	0.198565	-0.198565	0.871417	NA	0.620561
RS02400	SAN_0500	-	hypothetical protein	0.876528	-0.876528	0.544677	0.0017764	0.759877	-0.759877	0.590547	0.026149	0.567612
RS07105	SAN_1593	-	ABC transporter ATP-binding protein	0.893007	-0.893007	0.53849	0.00204827	0.752435	-0.752435	0.593601	0.0392282	0.566046
RS04610	SAN_1035	-	amino acid ABC transporter substrate-binding protein	0.832505	-0.832505	0.561553	1.30748e-12	0.813529	-0.813529	0.568988	1.23261e-09	0.565271
RS09130	SAN_2078	pstA	phosphate ABC transporter permease PstA	1.0669	-1.0669	0.477344	0.0294578	0.582097	-0.582097	0.667992	0.287367	0.572668
RS06940	SAN_1555	-	LacI family transcriptional regulator	0.846094	-0.846094	0.556289	2.14755e-06	0.806664	-0.806664	0.571702	3.5507e-05	0.563996
RS04605	SAN_1034	-	amino acid ABC transporter ATP-binding protein	0.844926	-0.844926	0.556739	8.42728e-08	0.812696	-0.812696	0.569317	2.85391e-06	0.563028
RS00060	SAN_0494	-	tRNA lysidine34 synthetase TilS	0.843592	-0.843592	0.557255	1.72295e-08	0.814557	-0.814557	0.568583	8.45472e-07	0.562919
RS08765	SAN_1987	-	cyclic nucleotide-binding domain-containing protein	0.853788	-0.853788	0.55333	7.36354e-06	0.804478	-0.804478	0.572569	0.000249398	0.56295
RS07090	-	secG	preprotein translocase subunit SecG	0.846735	-0.846735	0.556042	8.17419e-09	0.822281	-0.822281	0.565547	4.35861e-08	0.560794
RS04385	SAN_0979	mnmE	tRNA uridine-5-carboxymethylaminomethyl34 synthesis GTPase MnmE	0.850166	-0.850166	0.554721	1.43468e-09	0.822803	-0.822803	0.565342	2.07644e-07	0.560032
RS01980	SAN_0377	-	HAD family phosphatase	0.883745	-0.883745	0.541959	0.000433758	0.797372	-0.797372	0.575397	0.00554587	0.558678
RS08120	SAN_1835	-	magnesium transporter CorA family protein	0.859992	-0.859992	0.550956	9.7591e-07	0.821166	-0.821166	0.565984	1.32959e-05	0.55847
RS03045	SAN_0646	-	flavodoxin	0.853843	-0.853843	0.553309	2.93758e-10	0.828871	-0.828871	0.56297	6.35577e-08	0.558139
RS06850	SAN_1540	-	DUF1972 domain-containing protein	0.863261	-0.863261	0.549709	9.93953e-07	0.819915	-0.819915	0.566475	4.6393e-05	0.558092
RS07265	SAN_1631	-	LysR family transcriptional regulator	0.879534	-0.879534	0.543543	4.36301e-05	0.808942	-0.808942	0.5708	0.0017639	0.557172
RS04000	SAN_0894	-	VIT family protein	0.856395	-0.856395	0.552331	5.78622e-11	0.83254	-0.83254	0.56154	1.79365e-08	0.556935
RS02395	SAN_0499	rlmD	23S rRNA uracil1939-C5-methyltransferase RlmD	0.8734	-0.8734	0.545859	2.86372e-06	0.823872	-0.823872	0.564924	0.000140181	0.555391
RS08410	-	-	30S ribosomal protein S12	0.86596	-0.86596	0.548681	9.20772e-13	0.848247	-0.848247	0.555459	1.12253e-11	0.55207
RS06645	SAN_1494	infC	translation initiation factor IF-3	0.870426	-0.870426	0.546985	1.72784e-13	0.852799	-0.852799	0.553709	6.5018e-12	0.550347
[truncated: 59 more rows]

## Sheet: Genes upregulated in MUC5B
Locus tag	SAN Number	Gene Name	Function	EdgeR Fold Change	EdgeR p Value	Deseq2 Fold Change	Deseq2 p Value	Mean Fold Change
RS00330	SAN_0042	-	carbohydrate ABC transporter substrate-binding protein	2.2308	3.62244e-07	2.07025	9.96072e-05	2.15053
RS00430	SAN_0074	-	bifunctional acetaldehyde-CoA/alcohol dehydrogenase	7.57411	5.86304e-93	7.13939	4.51717e-91	7.35675
RS00435	SAN_0077	adhP	alcohol dehydrogenase	2.52684	2.12546e-16	2.4337	6.47381e-14	2.48027
RS00725	SAN_0119	hrcA	heat-inducible transcriptional repressor	3.50481	8.40727e-26	3.33295	3.42744e-25	3.41888
RS00730	SAN_0120	grpE	nucleotide exchange factor	2.5793	1.04109e-14	2.47453	1.45512e-13	2.52691
RS01200	SAN_0223	lrgA	murein hydrolase transporter	2.62141	0.000228428	2.05871	0.013527	2.34006
RS01205	SAN_0224	lrgB	antiholin-like protein	2.64736	5.29503e-05	2.20024	0.0019837	2.4238
RS01235	SAN_0231	treB	PTS trehalose transporter subunit IIBC	2.36464	3.02281e-21	2.31646	2.04699e-20	2.34055
RS01240	SAN_0232	treC	alpha%2Calpha-phosphotrehalase	2.28212	7.61653e-08	2.18168	2.69379e-08	2.2319
RS01250	SAN_0260	-	PTS sugar transporter subunit IIB	2.5334	4.80205e-09	2.32071	3.2725e-06	2.42706
RS01255	SAN_0235	-	PTS ascorbate transporter subunit IIC	2.50965	2.35711e-26	2.45476	2.82306e-23	2.4822
RS01260	SAN_0236	-	transketolase	2.27532	6.40884e-11	2.19096	8.04375e-10	2.23314
RS01265	SAN_0237	-	transketolase	2.50566	1.60924e-08	2.37253	2.85514e-09	2.4391
RS01310	SAN_0265	rlmB	23S rRNA guanosine2251-2-O-methyltransferase	2.06056	1.81763e-12	2.00921	3.7774e-10	2.03489
RS01315	SAN_0266	-	hypothetical protein	2.275	7.51793e-15	2.20714	3.67626e-12	2.24107
RS01550	SAN_0280	-	hypothetical protein	3.24315	5.48458e-29	3.10749	2.22535e-24	3.17532
RS01555	SAN_0281	-	RNA polymerase sigma factor	2.88499	6.00354e-15	2.69756	1.35286e-11	2.79128
RS01560	-	-	lipoprotein	3.94899	0.000337956	1.99571	0.0461268	2.97235
RS01565	SAN_0283	-	TetR/AcrR family transcriptional regulator	5.02992	1.64645e-29	4.51754	2.29053e-24	4.77373
RS01570	SAN_0287	-	ABC transporter permease	10.4067	1.65308e-50	8.7658	6.14049e-46	9.58623
RS01575	SAN_0288	-	ABC transporter ATP-binding protein	8.13302	6.75028e-31	6.56931	5.99219e-26	7.35116
RS01630	SAN_0299	glpK	glycerol kinase	2.38253	4.91223e-24	2.33292	2.04699e-20	2.35772
RS01635	SAN_0300	glpO	type 1 glycerol-3-phosphate oxidase	2.20496	8.18997e-20	2.16284	3.56844e-17	2.1839
RS01640	SAN_0301	-	aquaporin family protein	2.40849	1.56637e-18	2.33911	3.79605e-15	2.3738
RS02690	SAN_0559	nth	endonuclease III	2.51401	2.60693e-24	2.44955	8.95766e-20	2.48178
RS02790	SAN_0580	-	ATP-dependent Clp protease ATP-binding subunit	2.55258	8.30853e-33	2.51124	2.01647e-33	2.53191
RS03520	SAN_0772	-	glucuronate isomerase	2.77098	8.35296e-12	2.54604	8.13936e-08	2.65851
RS03525	SAN_0773	uxuA	mannonate dehydratase	2.51146	9.2465e-08	2.258	7.73205e-05	2.38473
RS03585	SAN_0785	-	peptidase	2.61837	1.93116e-22	2.54905	4.52484e-22	2.58371
RS03750	SAN_0837	-	riboflavin synthase	2.12611	0.000118048	1.93206	0.00302177	2.02909
RS03775	SAN_0842	-	histidine phosphatase family protein	2.18077	3.84006e-14	2.12267	1.13928e-11	2.15172
RS03785	SAN_0844	-	NAD-dependent epimerase/dehydratase family protein	3.4363	7.99575e-08	3.01809	4.04137e-09	3.2272
RS04245	SAN_0949	-	sugar translocase	2.17107	8.70776e-06	1.99453	0.000596689	2.0828
RS04535	SAN_1016	-	cation-transporting P-type ATPase	3.06102	3.83641e-41	2.9942	9.18888e-42	3.02761
RS04540	SAN_1017	-	DUF2974 domain-containing protein	2.14548	1.70751e-12	2.08564	1.54682e-10	2.11556
RS04825	SAN_1085	-	peptidase S41	2.43563	0.000357197	1.90475	0.0352812	2.17019
RS04965	-	-	type I restriction endonuclease subunit S	2.32574	8.72848e-12	2.23725	3.00113e-10	2.28149
RS05085	SAN_1150	-	hypothetical protein	2.12825	1.50347e-13	2.079	2.02593e-12	2.10363
RS05090	SAN_1151	-	hypothetical protein	2.13114	3.72984e-12	2.07773	1.27487e-11	2.10444
RS05095	SAN_1152	essC	type VII secretion protein	2.22409	3.04786e-16	2.17517	1.94981e-15	2.19963
RS05100	SAN_1153	essB	type VII secretion protein	2.32442	3.71436e-13	2.25274	7.35562e-13	2.28858
RS05105	SAN_1154	-	hypothetical protein	2.50286	7.72915e-10	2.36542	5.13251e-09	2.43414
RS05110	SAN_1155	essA	type VII secretion protein	2.28214	2.31619e-14	2.21231	5.15206e-12	2.24722
RS05115	SAN_1156	-	ABC transporter permease	2.36619	1.29774e-18	2.31056	6.38453e-18	2.33838
RS05120	SAN_1158	-	hypothetical protein	2.2172	1.79081e-18	2.16666	2.36873e-14	2.19193
RS05125	SAN_1159	-	hypothetical protein	2.10874	1.99302e-10	2.04103	1.27191e-08	2.07489
RS05130	SAN_1160	-	carbamoyl-phosphate synthase large subunit	2.15494	4.1969e-13	2.10288	1.49682e-12	2.12891
RS05520	SAN_1246	-	NAD-dependent succinate-semialdehyde dehydrogenase	2.07323	3.92035e-14	2.03385	1.33759e-13	2.05354
RS05570	-	-	Asp23/Gls24 family envelope stress response protein	2.82655	2.88288e-37	2.77012	5.72986e-37	2.79834
RS05575	-	-	CsbD family protein	2.39668	1.38315e-25	2.35433	6.11252e-25	2.37551
RS05580	-	-	Asp23/Gls24 family envelope stress response protein	2.29634	3.89623e-22	2.25481	4.10167e-21	2.27558
RS05585	-	-	DUF2273 domain-containing protein	2.27168	2.22184e-21	2.2309	2.0101e-20	2.25129
RS05590	SAN_1262	amaP	alkaline shock response membrane anchor protein	2.17047	2.18572e-20	2.13553	2.10359e-19	2.153
RS05595	-	-	GlsB/YeaQ/YmgE family stress response membrane protein	2.03148	1.41891e-13	1.9922	1.64412e-12	2.01184
RS05610	SAN_1266	-	PaaI family thioesterase	2.71765	1.82025e-10	2.57506	4.86801e-12	2.64636
RS06190	SAN_1392	-	ATP-dependent Clp protease ATP-binding subunit	4.57662	2.26186e-26	4.25469	1.27721e-30	4.41565
RS06415	SAN_1449	-	YSIRK-type signal peptide-containing protein	3.34326	3.64767e-49	3.26826	5.40856e-51	3.30576
RS06750	SAN_1515	srt2	sortase	2.29278	6.5208e-17	2.23061	1.04941e-13	2.26169
RS06755	SAN_1516	ap1	hypothetical protein	2.12474	5.14631e-12	2.06385	7.64083e-10	2.09429
RS06760	SAN_1517	srtC1	class C sortase	2.22372	3.4922e-17	2.1698	1.28895e-13	2.19676
RS06765	SAN_1518	bp	LPXTG cell wall anchor domain-containing protein	2.18121	3.81777e-15	2.12991	3.64991e-13	2.15556
RS06770	SAN_1519	ap2	LPXTG cell wall anchor domain-containing protein	2.08525	5.53439e-20	2.05563	2.26059e-18	2.07044
RS07055	SAN_1583	-	aldo/keto reductase	2.54205	4.60154e-18	2.46864	3.97271e-18	2.50534
RS07185	SAN_1610	-	oleate hydratase	3.28303	1.36523e-26	3.15724	1.10806e-27	3.22013
RS07310	SAN_1641	-	metal-dependent transcriptional regulator	2.4032	8.00786e-19	2.34326	1.04671e-17	2.37323
RS08045	SAN_1815	-	PTS beta-glucoside transporter subunit IIBCA	3.55609	3.67045e-22	3.34867	1.53967e-21	3.45238
RS08050	SAN_1816	-	sucrose-6-phosphate hydrolase	2.51991	9.31808e-10	2.39475	3.21171e-10	2.45733
RS08550	SAN_1939	-	phosphoketolase family protein	2.95514	3.46236e-15	2.7709	8.29931e-13	2.86302
RS08555	SAN_1940	-	L-ascorbate 6-phosphate lactonase	2.08236	4.61806e-16	2.04292	6.10123e-14	2.06264
RS08590	SAN_1947	-	hypothetical protein	3.80429	0.000353253	2.01488	0.0426216	2.90959
RS08600	SAN_1949	-	fructose-6-phosphate aldolase	3.79063	3.03655e-10	3.32623	3.97358e-11	3.55843
RS08605	SAN_1950	-	L-ribulose-5-phosphate 4-epimerase	3.15471	3.52566e-08	2.71667	2.01154e-06	2.93569
RS08610	SAN_1951	-	L-ribulose-5-phosphate 3-epimerase	2.45969	8.94247e-06	2.22324	6.73311e-05	2.34147
RS08615	SAN_1952	-	3-dehydro-L-gulonate-6-phosphate decarboxylase	3.01539	6.86876e-11	2.64149	1.45965e-06	2.82844
RS08620	SAN_1953	-	PTS ascorbate transporter subunit IIA	4.1605	3.83315e-20	3.61142	8.85083e-13	3.88596
RS08625	SAN_1954	-	PTS sugar transporter subunit IIB	3.57997	5.87068e-39	3.4507	3.27539e-36	3.51534
RS08630	SAN_1955	-	PTS sugar transporter subunit IIC	2.4675	1.63281e-12	2.37739	4.23276e-13	2.42244
RS08795	SAN_1993	-	PTS system mannose/fructose/N-acetylgalactosamine-transporter subunit IIB	2.33146	3.69658e-06	2.08413	0.00106887	2.2078
RS08835	SAN_2002	-	nitroreductase family protein	2.06898	2.13316e-13	2.02	1.06839e-10	2.04449
RS09965	SAN_2274	-	GHKL domain-containing protein	2.59478	2.68628e-20	2.51167	5.06891e-17	2.55323
RS09970	SAN_2275	-	response regulator	2.17459	3.11922e-06	2.02611	0.00011501	2.10035
RS10085	SAN_2308	-	Bro-N domain-containing protein	9.53645	2.89123e-07	2.82135	0.00142946	6.1789
RS10275	SAN_0471	argF	ornithine carbamoyltransferase	2.1359	1.40737e-24	2.10985	7.53476e-24	2.12288
RS10280	SAN_0472	arcD	arginine-ornithine antiporter	2.38767	1.13686e-30	2.35388	1.16671e-30	2.37078
RS10285	SAN_0473	arcC	carbamate kinase	2.22947	1.81275e-15	2.17966	4.23801e-15	2.20457
RS10620	-	-	hypothetical protein	2.10256	4.64858e-10	2.0408	2.22273e-09	2.07168
RS10905	-	-	hypothetical protein	2.12287	6.4133e-09	2.02613	1.92951e-06	2.0745

## Sheet: Genes downregulated in MUC5B
Locus tag	SAN Number	Gene Name	Function	EdgeR Fold Change	EdgeR p Value	Deseq2 Fold Change	Deseq2 p Value	Mean Fold Change
RS00905	SAN_0163	-	Asp23/Gls24 family envelope stress response protein	0.490718	5.85516e-09	0.506879	2.09546e-07	0.498798
RS00950	SAN_0174	mecA	adaptor protein	0.477106	8.59364e-11	0.491884	8.37859e-09	0.484495
RS01820	SAN_0350	-	guanylate kinase	0.426275	2.21938e-11	0.443627	3.29449e-10	0.434951
RS02085	SAN_0407	-	Cof-type HAD-IIB family hydrolase	0.41646	8.22537e-14	0.432947	3.9853e-11	0.424704
RS02105	SAN_0411	tsaE	tRNA adenosine37-N6-threonylcarbamoyltransferase complex ATPase subunit type1	0.443646	7.03921e-10	0.466466	5.18322e-07	0.455056
RS02110	SAN_0412	-	GNAT family N-acetyltransferase	0.42181	9.38268e-11	0.441744	4.41872e-09	0.431777
RS02420	SAN_0506	nrdF	class 1b ribonucleoside-diphosphate reductase subunit beta	0.365959	3.68471e-21	0.379799	2.89379e-17	0.372879
RS02425	SAN_0507	nrdI	class Ib ribonucleoside-diphosphate reductase assembly flavoprotein	0.450717	5.58492e-10	0.471693	2.24302e-07	0.461205
RS02600	SAN_0540	-	aspartate--ammonia ligase	0.407272	3.81361e-14	0.422326	4.79509e-13	0.414799
RS02795	SAN_0581	-	DUF1797 family protein	0.379615	4.61257e-18	0.394168	2.73013e-15	0.386892
RS03375	SAN_0727	-	hypothetical protein	0.448839	0.000939647	0.550994	0.0494023	0.499916
RS03425	SAN_0739	-	ABC transporter permease	0.16954	6.41861e-05	0.471919	0.0278406	0.32073
RS03630	SAN_0794	-	ribonuclease III	0.435091	5.04419e-06	0.474113	0.000132346	0.454602
RS03715	-	-	DUF3270 family protein	0.491469	1.7253e-18	0.497935	1.37919e-17	0.494702
RS03895	SAN_0873	-	DEAD/DEAH box helicase	0.4813	8.70539e-13	0.491802	5.09323e-12	0.486551
RS04545	SAN_1018	-	CatB-related O-acetyltransferase	0.459645	9.00689e-09	0.478935	1.15001e-07	0.46929
RS04595	-	-	alkylphosphonate utilization protein	0.460251	1.165e-08	0.484727	5.28302e-06	0.472489
RS04875	SAN_1099	-	putative DNA-binding protein	0.357592	6.09673e-11	0.389017	3.08552e-08	0.373304
RS05295	SAN_1196	-	thymidine kinase	0.44953	3.18751e-08	0.474437	2.34508e-06	0.461983
RS05430	SAN_1225	-	HAD family hydrolase	0.436347	4.86336e-08	0.468305	2.49688e-05	0.452326
RS06135	SAN_1377	-	site-specific integrase	0.490135	3.45677e-18	0.498454	5.93763e-14	0.494295
RS06215	SAN_1400	-	TetR/AcrR family transcriptional regulator	0.450163	0.000456102	0.541446	0.0375305	0.495804
RS06255	SAN_1410	-	DUF1836 domain-containing protein	0.396728	5.21588e-18	0.408373	2.81234e-17	0.40255
RS06465	-	-	30S ribosomal protein S16	0.488132	1.5185e-17	0.496723	8.77675e-14	0.492427
RS06620	SAN_1489	-	type I 3-dehydroquinate dehydratase	0.479416	1.2584e-16	0.488682	2.07643e-13	0.484049
RS06625	SAN_1490	-	class I SAM-dependent rRNA methyltransferase	0.414875	8.26505e-23	0.424932	3.93449e-18	0.419904
RS07170	SAN_1607	-	NUDIX domain-containing protein	0.426455	1.42826e-05	0.484187	0.00196364	0.455321
RS07175	SAN_1608	-	DUF4037 domain-containing protein	0.488204	8.87241e-07	0.510329	8.95001e-06	0.499266
RS07180	SAN_1609	phoH	phosphate starvation-inducible protein	0.469159	1.1553e-11	0.483079	1.19168e-09	0.476119
RS07395	SAN_1660	-	polyphosphate polymerase domain-containing protein	0.292665	0.00211972	0.498996	0.0425536	0.39583
RS07840	SAN_1768	dhaS	dihydroxyacetone kinase transcriptional activator	0.353948	5.25976e-09	0.391605	4.36546e-07	0.372777
RS08175	SAN_1847	-	ribonuclease HIII	0.362483	1.1467e-10	0.387766	4.36647e-10	0.375125
RS08355	SAN_1889	-	DUF1447 family protein	0.290279	1.51942e-14	0.321752	1.78544e-11	0.306016
RS09065	SAN_2052	-	alanine racemase	0.438253	1.03576e-07	0.476006	0.00013991	0.457129
RS09125	SAN_2077	pstB	phosphate ABC transporter ATP-binding protein	0.247296	0.00021083	0.492021	0.0401244	0.369658
RS09645	SAN_2207	-	YSIRK-type signal peptide-containing protein	0.392259	4.22947e-06	0.425792	1.26662e-06	0.409026
RS09830	-	-	cold-shock protein	0.29588	4.57867e-38	0.304955	2.82506e-38	0.300417
RS10020	SAN_2293	-	DUF4065 domain-containing protein	0.410659	3.84288e-10	0.432708	7.24795e-09	0.421684
RS10300	SAN_0476	-	YitT family protein	0.447581	2.21819e-12	0.462504	2.64355e-10	0.455042
RS10340	SAN_0481	-	ParB/RepB/Spo0J family partition protein	0.466306	6.13482e-09	0.484257	7.22342e-08	0.475281
RS10945	-	-	hypothetical protein	0.359689	7.44562e-06	0.458405	0.00577943	0.409047
